# Supplementary material for: (E)-2-[(2-Formyl­phen­oxy)meth­yl]-3-(4-iso­propyl­phen­yl)acrylo­nitrile
Source: Acta Crystallogr Sect E Struct Rep Online. 2013 Jul 31;69(Pt 8):o1354. doi: 10.1107/S1600536813020618 (PMC3793832; doi:10.1107/S1600536813020618)
Supplement: Supplementary file 1 [file e-69-o1354-sup1.cif]

##############################################################################
#                                                                            #
# This CIF contains the data in a paper accepted for publication in          #
# Acta Crystallographica Section E. It conforms to the requirements of       #
# Notes for Authors for Acta Crystallographica Section E, and has been       #
# peer reviewed under the auspices of the IUCr Commission on Journals.       #
#                                                                            #
# Full details of the Crystallographic Information File format               #
# are given in the paper "The Crystallographic Information File (CIF):       #
# a New Standard Archive File for Crystallography" by S. R. Hall, F. H.      #
# Allen and I. D. Brown [Acta Cryst. (1991), A47, 655-685].                  #
#                                                                            #
# The current version of the core CIF dictionary is obtainable from          #
# ftp://ftp.iucr.org/pub/cif_core.dic.                                       #
#                                                                            #
# Software is freely available for graphical display of the structure(s)     #
# in this CIF. For information consult the CIF software page                 #
# http://www.iucr.org/resources/cif/software.                                #
#                                                                            #
# This file may be used for bona fide research purposes within the           #
# scientific community so long as proper attribution is given to the journal # 
# article from which it was obtained.                                        #
#                                                                            #
##############################################################################
data_I
_audit_creation_method     SHELXL97
_journal_date_recd_electronic     2013-07-13
_journal_date_accepted     2013-07-24
_journal_name_full     'Acta Crystallographica, Section E'
_journal_year     2013
_journal_volume     69
_journal_issue      8
_journal_page_first     o1354
_journal_page_last     o1354
_journal_paper_category     QO
_journal_paper_doi     10.1107/S1600536813020618
_journal_coeditor_code     IS5291
_publ_contact_author_name     'V. Manivannan'
_publ_contact_author_address
;
Department of Research and Development,
PRIST University,
Vallam,
Thanjavur 613 403,
Tamil Nadu,
India
;
_publ_contact_author_email
                              'phdguna@gmail.com, crystallography2010@gmail.com'
_publ_contact_author_fax     ?
_publ_contact_author_phone     '04362241324'
_publ_section_title
;
(<i>E</i>)-2-[(2-Formylphenoxy)methyl]-3-(4-isopropylphenyl)acrylonitrile
;
loop_
    _publ_author_name
    _publ_author_address
    'J. Kanchanadevi'
;
Department of Physics,
Velammal Institute of Technology,
Panchetty,
Chennai 601 204,
India
;
    'G. Anbalagan'
;
Department of Physics,
Presidency College (Autonomous),
Chennai 600 005,
India
;
    'R. Selvakumar'
;
Department of Organic Chemistry,
University of Madras,
Guindy campus,
Chennai 600 025,
India
;
    'M. Bakthadoss'
;
Department of Organic Chemistry,
University of Madras,
Guindy campus,
Chennai 600 025,
India
;
    'B. Gunasekaran'
;
Department of Physics & Nano Technology,
SRM University, SRM Nagar,
Kattankulathur, Kancheepuram Dist,
Chennai 603 203, Tamil Nadu,
India
;
    'V. Manivannan'
;
Department of Research and Development,
PRIST University,
Vallam,
Thanjavur 613 403,
Tamil Nadu,
India
;
_publ_section_synopsis     .
_chemical_name_systematic
;
(<i>E</i>)-2-[(2-Formylphenoxy)methyl]-3-(4-isopropylphenyl)acrylonitrile
;
_chemical_name_common     ?
_chemical_formula_moiety     'C20 H19 N O2'
_chemical_formula_sum     'C20 H19 N O2'
_chemical_formula_iupac     'C20 H19 N O2'
_chemical_formula_weight     305.36
_chemical_melting_point     ?
_symmetry_cell_setting     monoclinic
_symmetry_space_group_name_H-M     'P 21/c'
_symmetry_space_group_name_Hall     '-P 2ybc'
loop_
    _symmetry_equiv_pos_as_xyz
    'x, y, z'
    '-x, y+1/2, -z+1/2'
    '-x, -y, -z'
    'x, -y-1/2, z-1/2'
_cell_length_a     13.3276(9)
_cell_length_b     11.6435(7)
_cell_length_c     11.9965(9)
_cell_angle_alpha     90.00
_cell_angle_beta     111.800(3)
_cell_angle_gamma     90.00
_cell_volume     1728.5(2)
_cell_formula_units_Z     4
_cell_measurement_reflns_used     3895
_cell_measurement_theta_min     2.4
_cell_measurement_theta_max     26.42
_cell_measurement_temperature     295(2)
_exptl_crystal_description     'Block'
_exptl_crystal_colour     'Colourless'
_exptl_crystal_size_max     0.30
_exptl_crystal_size_mid     0.25
_exptl_crystal_size_min     0.20
_exptl_crystal_density_diffrn     1.173
_exptl_crystal_density_meas     ?
_exptl_crystal_density_method     'not measured'
_exptl_crystal_F_000     648
_exptl_absorpt_coefficient_mu     0.076
_exptl_absorpt_correction_type     multi-scan
_exptl_absorpt_process_details     '(SADABS; Sheldrick, 1996)'
_exptl_absorpt_correction_T_min     0.9770
_exptl_absorpt_correction_T_max     0.9850
_exptl_special_details     ?
_diffrn_ambient_temperature     295(2)
_diffrn_radiation_type     MoK\a
_diffrn_radiation_wavelength     0.71073
_diffrn_radiation_source     'fine-focus sealed tube'
_diffrn_radiation_monochromator     graphite
_diffrn_measurement_device_type     'Bruker APEXII CCD'
_diffrn_measurement_method     '\w and \f'
_diffrn_detector_area_resol_mean     0
_diffrn_reflns_number     16125
_diffrn_reflns_av_R_equivalents     0.0251
_diffrn_reflns_av_sigmaI/netI     0.0236
_diffrn_reflns_theta_min     2.40
_diffrn_reflns_theta_max     26.42
_diffrn_reflns_theta_full     26.42
_diffrn_measured_fraction_theta_max     0.997
_diffrn_measured_fraction_theta_full     0.997
_diffrn_reflns_limit_h_min     -16
_diffrn_reflns_limit_h_max     15
_diffrn_reflns_limit_k_min     -9
_diffrn_reflns_limit_k_max     14
_diffrn_reflns_limit_l_min     -15
_diffrn_reflns_limit_l_max     14
_diffrn_standards_number     ?
_diffrn_standards_interval_count     0
_diffrn_standards_interval_time     0
_diffrn_standards_decay_%     ?
_refine_special_details     ?
_reflns_number_total     3532
_reflns_number_gt     2004
_reflns_threshold_expression     I>2sigma(I)
_refine_ls_structure_factor_coef     Fsqd
_refine_ls_matrix_type     full
_refine_ls_R_factor_all     0.0994
_refine_ls_R_factor_gt     0.0559
_refine_ls_wR_factor_gt     0.1504
_refine_ls_wR_factor_ref     0.1789
_refine_ls_goodness_of_fit_ref     1.088
_refine_ls_restrained_S_all     1.111
_refine_ls_number_reflns     3532
_refine_ls_number_parameters     231
_refine_ls_number_restraints     12
_refine_ls_hydrogen_treatment     constr
_refine_ls_weighting_scheme     calc
_refine_ls_weighting_details
         'calc w=1/[\s^2^(Fo^2^)+(0.0740P)^2^+0.3076P] where P=(Fo^2^+2Fc^2^)/3'
_atom_sites_solution_hydrogens     geom
_atom_sites_solution_primary     direct
_atom_sites_solution_secondary     difmap
_refine_ls_shift/su_max     0.013
_refine_ls_shift/su_mean     0.001
_refine_diff_density_max     0.322
_refine_diff_density_min     -0.177
_refine_ls_extinction_method     none
_refine_ls_extinction_coef     ?
loop_
    _atom_type_symbol
    _atom_type_description
    _atom_type_scat_dispersion_real
    _atom_type_scat_dispersion_imag
    _atom_type_scat_source
    'C' 'C' 0.0033 0.0016
                         'International Tables Vol C Tables 4.2.6.8 and 6.1.1.4'
    'H' 'H' 0.0000 0.0000
                         'International Tables Vol C Tables 4.2.6.8 and 6.1.1.4'
    'N' 'N' 0.0061 0.0033
                         'International Tables Vol C Tables 4.2.6.8 and 6.1.1.4'
    'O' 'O' 0.0106 0.0060
                         'International Tables Vol C Tables 4.2.6.8 and 6.1.1.4'
_computing_data_collection     'APEX2 (Bruker, 2008)'
_computing_cell_refinement     'SAINT (Bruker, 2008)'
_computing_data_reduction     'SAINT (Bruker, 2008)'
_computing_structure_solution     'SHELXS97 (Sheldrick, 2008)'
_computing_structure_refinement     'SHELXL97 (Sheldrick, 2008)'
_computing_molecular_graphics     'PLATON (Spek, 2009)'
_computing_publication_material     'SHELXL97 (Sheldrick, 2008)'
loop_
    _atom_site_type_symbol
    _atom_site_label
    _atom_site_fract_x
    _atom_site_fract_y
    _atom_site_fract_z
    _atom_site_U_iso_or_equiv
    _atom_site_adp_type
    _atom_site_calc_flag
    _atom_site_refinement_flags
    _atom_site_occupancy
    _atom_site_symmetry_multiplicity
    _atom_site_disorder_assembly
    _atom_site_disorder_group
    C C1 0.55620(17) -0.06955(16) 0.3043(2) 0.0650(6) Uani d . 1 1 . .
    C C2 0.5111(2) -0.16986(18) 0.3262(2) 0.0789(7) Uani d . 1 1 . .
    H H2 0.4677 -0.2142 0.2619 0.095 Uiso calc R 1 1 . .
    C C3 0.5290(2) -0.2047(2) 0.4401(3) 0.0913(8) Uani d . 1 1 . .
    H H3 0.4977 -0.2720 0.4536 0.110 Uiso calc R 1 1 . .
    C C4 0.5937(2) -0.1397(2) 0.5349(2) 0.0878(7) Uani d . 1 1 . .
    H H4 0.6065 -0.1642 0.6128 0.105 Uiso calc R 1 1 . .
    C C5 0.64009(19) -0.0388(2) 0.5171(2) 0.0777(6) Uani d . 1 1 . .
    H H5 0.6837 0.0046 0.5822 0.093 Uiso calc R 1 1 . .
    C C6 0.62042(17) -0.00323(17) 0.40049(19) 0.0635(5) Uani d . 1 1 . .
    C C7 0.7365(2) 0.16085(19) 0.4660(2) 0.0791(7) Uani d . 1 1 . .
    H H7A 0.7974 0.1128 0.5116 0.095 Uiso calc R 1 1 . .
    H H7B 0.7036 0.1903 0.5200 0.095 Uiso calc R 1 1 . .
    C C8 0.77323(18) 0.25785(18) 0.4086(2) 0.0725(6) Uani d . 1 1 . .
    C C9 0.76564(19) 0.36663(19) 0.4379(2) 0.0759(6) Uani d . 1 1 . .
    H H9 0.7331 0.3771 0.4935 0.091 Uiso calc R 1 1 . .
    C C10 0.79995(19) 0.47258(18) 0.3971(2) 0.0716(6) Uani d . 1 1 . .
    C C11 0.8839(2) 0.4797(2) 0.3558(3) 0.0899(8) Uani d . 1 1 . .
    H H11 0.9195 0.4132 0.3482 0.108 Uiso calc R 1 1 . .
    C C12 0.9151(2) 0.5837(2) 0.3258(3) 0.0987(9) Uani d . 1 1 . .
    H H12 0.9723 0.5859 0.2991 0.118 Uiso calc R 1 1 . .
    C C13 0.8652(2) 0.6843(2) 0.3339(2) 0.0886(8) Uani d . 1 1 A .
    C C14 0.7801(2) 0.6776(2) 0.3723(2) 0.0923(8) Uani d . 1 1 . .
    H H14 0.7429 0.7441 0.3760 0.111 Uiso calc R 1 1 . .
    C C15 0.7491(2) 0.5741(2) 0.4052(2) 0.0852(7) Uani d . 1 1 . .
    H H15 0.6929 0.5725 0.4335 0.102 Uiso calc R 1 1 . .
    C C16 0.9055(3) 0.7981(2) 0.3044(3) 0.1238(10) Uani d DU 1 1 . .
    H H16A 0.9825 0.7830 0.3239 0.149 Uiso calc PR 0.280(14) 1 A 1
    H H16B 0.9563 0.7792 0.2653 0.149 Uiso d PR 0.720(14) 1 A 2
    C C17 0.8674(13) 0.8319(18) 0.1750(6) 0.168(8) Uani d PDU 0.280(14) 1 A 1
    H H17A 0.9165 0.8870 0.1640 0.252 Uiso calc PR 0.280(14) 1 A 1
    H H17B 0.7967 0.8652 0.1512 0.252 Uiso calc PR 0.280(14) 1 A 1
    H H17C 0.8646 0.7652 0.1269 0.252 Uiso calc PR 0.280(14) 1 A 1
    C C18 0.9075(17) 0.8975(11) 0.3860(14) 0.158(7) Uani d PDU 0.280(14) 1 A 1
    H H18A 0.9376 0.8725 0.4681 0.237 Uiso calc PR 0.280(14) 1 A 1
    H H18B 0.8351 0.9247 0.3680 0.237 Uiso calc PR 0.280(14) 1 A 1
    H H18C 0.9509 0.9584 0.3738 0.237 Uiso calc PR 0.280(14) 1 A 1
    C C18A 0.9463(8) 0.8730(6) 0.4109(6) 0.222(5) Uani d PDU 0.720(14) 1 A 2
    H H18D 0.9905 0.9324 0.3975 0.333 Uiso calc PR 0.720(14) 1 A 2
    H H18E 0.9886 0.8283 0.4796 0.333 Uiso calc PR 0.720(14) 1 A 2
    H H18F 0.8865 0.9069 0.4250 0.333 Uiso calc PR 0.720(14) 1 A 2
    C C17A 0.8161(7) 0.8571(7) 0.2060(7) 0.230(6) Uani d PDU 0.720(14) 1 A 2
    H H17D 0.7543 0.8641 0.2284 0.344 Uiso calc PR 0.720(14) 1 A 2
    H H17E 0.7971 0.8129 0.1335 0.344 Uiso calc PR 0.720(14) 1 A 2
    H H17F 0.8396 0.9321 0.1931 0.344 Uiso calc PR 0.720(14) 1 A 2
    C C19 0.5360(2) -0.0363(2) 0.1806(2) 0.0807(7) Uani d . 1 1 . .
    H H19 0.5687 0.0304 0.1678 0.097 Uiso calc R 1 1 . .
    N N1 0.8430(3) 0.1946(2) 0.2453(3) 0.1215(9) Uani d . 1 1 . .
    C C20 0.8136(2) 0.2253(2) 0.3180(3) 0.0851(7) Uani d . 1 1 . .
    O O1 0.65982(13) 0.09621(12) 0.37184(13) 0.0776(5) Uani d . 1 1 . .
    O O2 0.47952(17) -0.08980(16) 0.09395(17) 0.1076(7) Uani d . 1 1 . .
loop_
    _atom_site_aniso_label
    _atom_site_aniso_U_11
    _atom_site_aniso_U_22
    _atom_site_aniso_U_33
    _atom_site_aniso_U_12
    _atom_site_aniso_U_13
    _atom_site_aniso_U_23
    C1 0.0713(13) 0.0488(11) 0.0771(14) 0.0039(10) 0.0303(11) 0.0005(10)
    C2 0.0840(16) 0.0558(13) 0.0971(18) -0.0030(11) 0.0340(13) 0.0002(12)
    C3 0.0973(19) 0.0639(15) 0.117(2) -0.0050(14) 0.0445(17) 0.0178(15)
    C4 0.0975(18) 0.0803(17) 0.0898(18) 0.0110(15) 0.0396(15) 0.0307(14)
    C5 0.0841(16) 0.0692(15) 0.0744(15) 0.0010(12) 0.0231(12) 0.0090(11)
    C6 0.0716(13) 0.0481(11) 0.0716(14) 0.0064(10) 0.0274(11) 0.0078(10)
    C7 0.0967(17) 0.0662(14) 0.0671(14) -0.0158(12) 0.0218(12) -0.0022(11)
    C8 0.0844(15) 0.0597(13) 0.0679(13) -0.0100(11) 0.0219(12) -0.0026(10)
    C9 0.0844(15) 0.0643(14) 0.0776(15) -0.0101(12) 0.0286(12) -0.0049(11)
    C10 0.0784(15) 0.0560(13) 0.0769(14) -0.0072(11) 0.0250(12) -0.0054(10)
    C11 0.0912(18) 0.0581(14) 0.128(2) -0.0027(12) 0.0492(17) -0.0043(13)
    C12 0.105(2) 0.0661(16) 0.146(3) -0.0101(14) 0.071(2) -0.0057(15)
    C13 0.0998(19) 0.0587(15) 0.115(2) -0.0108(13) 0.0488(16) -0.0037(13)
    C14 0.1020(19) 0.0552(14) 0.124(2) 0.0000(13) 0.0466(17) -0.0065(13)
    C15 0.0939(17) 0.0669(15) 0.1036(19) -0.0067(13) 0.0468(15) -0.0088(13)
    C16 0.161(3) 0.0624(16) 0.180(3) -0.0003(17) 0.101(2) 0.0119(16)
    C17 0.130(12) 0.218(19) 0.161(5) -0.096(12) 0.060(8) 0.002(8)
    C18 0.25(2) 0.081(7) 0.209(13) 0.058(11) 0.160(16) 0.023(7)
    C18A 0.260(9) 0.100(4) 0.178(4) -0.115(6) -0.066(6) 0.022(3)
    C17A 0.268(9) 0.191(7) 0.136(5) -0.145(6) -0.034(5) 0.096(5)
    C19 0.0988(18) 0.0642(14) 0.0810(17) -0.0059(13) 0.0354(14) -0.0101(12)
    N1 0.174(3) 0.0914(17) 0.124(2) -0.0213(17) 0.084(2) -0.0193(15)
    C20 0.111(2) 0.0588(14) 0.0874(17) -0.0155(13) 0.0386(16) -0.0045(13)
    O1 0.0981(11) 0.0565(9) 0.0699(9) -0.0167(8) 0.0214(8) 0.0037(7)
    O2 0.1335(17) 0.1036(14) 0.0868(13) -0.0221(12) 0.0422(12) -0.0279(10)
_geom_special_details     ?
loop_
    _geom_bond_atom_site_label_1
    _geom_bond_atom_site_label_2
    _geom_bond_site_symmetry_2
    _geom_bond_distance
    _geom_bond_publ_flag
    C1 C2 . 1.383(3) ?
    C1 C6 . 1.388(3) ?
    C1 C19 . 1.459(3) ?
    C2 C3 . 1.359(3) ?
    C2 H2 . 0.9300 ?
    C3 C4 . 1.371(4) ?
    C3 H3 . 0.9300 ?
    C4 C5 . 1.381(3) ?
    C4 H4 . 0.9300 ?
    C5 C6 . 1.388(3) ?
    C5 H5 . 0.9300 ?
    C6 O1 . 1.367(2) ?
    C7 O1 . 1.425(3) ?
    C7 C8 . 1.496(3) ?
    C7 H7A . 0.9700 ?
    C7 H7B . 0.9700 ?
    C8 C9 . 1.328(3) ?
    C8 C20 . 1.432(4) ?
    C9 C10 . 1.462(3) ?
    C9 H9 . 0.9300 ?
    C10 C15 . 1.384(3) ?
    C10 C11 . 1.384(3) ?
    C11 C12 . 1.371(3) ?
    C11 H11 . 0.9300 ?
    C12 C13 . 1.368(3) ?
    C12 H12 . 0.9300 ?
    C13 C14 . 1.376(4) ?
    C13 C16 . 1.520(3) ?
    C14 C15 . 1.379(3) ?
    C14 H14 . 0.9300 ?
    C15 H15 . 0.9300 ?
    C16 C18A . 1.474(4) ?
    C16 C17 . 1.495(5) ?
    C16 C17A . 1.497(4) ?
    C16 C18 . 1.510(5) ?
    C16 H16A . 0.9800 ?
    C16 H16B . 0.9800 ?
    C17 H17A . 0.9600 ?
    C17 H17B . 0.9600 ?
    C17 H17C . 0.9600 ?
    C18 H18A . 0.9600 ?
    C18 H18B . 0.9600 ?
    C18 H18C . 0.9600 ?
    C18A H18D . 0.9600 ?
    C18A H18E . 0.9600 ?
    C18A H18F . 0.9600 ?
    C17A H17D . 0.9600 ?
    C17A H17E . 0.9600 ?
    C17A H17F . 0.9600 ?
    C19 O2 . 1.206(3) ?
    C19 H19 . 0.9300 ?
    N1 C20 . 1.138(3) ?
loop_
    _geom_angle_atom_site_label_1
    _geom_angle_atom_site_label_2
    _geom_angle_atom_site_label_3
    _geom_angle_site_symmetry_1
    _geom_angle_site_symmetry_3
    _geom_angle
    _geom_angle_publ_flag
    C2 C1 C6 . . 119.3(2) ?
    C2 C1 C19 . . 119.3(2) ?
    C6 C1 C19 . . 121.45(19) ?
    C3 C2 C1 . . 121.1(2) ?
    C3 C2 H2 . . 119.5 ?
    C1 C2 H2 . . 119.5 ?
    C2 C3 C4 . . 119.4(2) ?
    C2 C3 H3 . . 120.3 ?
    C4 C3 H3 . . 120.3 ?
    C3 C4 C5 . . 121.4(2) ?
    C3 C4 H4 . . 119.3 ?
    C5 C4 H4 . . 119.3 ?
    C4 C5 C6 . . 118.8(2) ?
    C4 C5 H5 . . 120.6 ?
    C6 C5 H5 . . 120.6 ?
    O1 C6 C5 . . 124.0(2) ?
    O1 C6 C1 . . 115.98(18) ?
    C5 C6 C1 . . 120.0(2) ?
    O1 C7 C8 . . 107.17(18) ?
    O1 C7 H7A . . 110.3 ?
    C8 C7 H7A . . 110.3 ?
    O1 C7 H7B . . 110.3 ?
    C8 C7 H7B . . 110.3 ?
    H7A C7 H7B . . 108.5 ?
    C9 C8 C20 . . 122.7(2) ?
    C9 C8 C7 . . 121.9(2) ?
    C20 C8 C7 . . 115.40(19) ?
    C8 C9 C10 . . 130.7(2) ?
    C8 C9 H9 . . 114.6 ?
    C10 C9 H9 . . 114.6 ?
    C15 C10 C11 . . 117.1(2) ?
    C15 C10 C9 . . 118.4(2) ?
    C11 C10 C9 . . 124.4(2) ?
    C12 C11 C10 . . 120.7(2) ?
    C12 C11 H11 . . 119.6 ?
    C10 C11 H11 . . 119.6 ?
    C13 C12 C11 . . 122.4(2) ?
    C13 C12 H12 . . 118.8 ?
    C11 C12 H12 . . 118.8 ?
    C12 C13 C14 . . 117.2(2) ?
    C12 C13 C16 . . 120.5(2) ?
    C14 C13 C16 . . 122.3(2) ?
    C13 C14 C15 . . 121.2(2) ?
    C13 C14 H14 . . 119.4 ?
    C15 C14 H14 . . 119.4 ?
    C14 C15 C10 . . 121.3(2) ?
    C14 C15 H15 . . 119.3 ?
    C10 C15 H15 . . 119.3 ?
    C18A C16 C17A . . 109.9(4) ?
    C17 C16 C18 . . 112.9(7) ?
    C18A C16 C13 . . 111.2(4) ?
    C17 C16 C13 . . 117.3(8) ?
    C17A C16 C13 . . 109.7(3) ?
    C18 C16 C13 . . 116.1(7) ?
    C18A C16 H16A . . 83.2 ?
    C17 C16 H16A . . 102.6 ?
    C17A C16 H16A . . 136.7 ?
    C18 C16 H16A . . 102.6 ?
    C13 C16 H16A . . 102.6 ?
    C18A C16 H16B . . 116.7 ?
    C17A C16 H16B . . 102.4 ?
    C13 C16 H16B . . 106.4 ?
    C16 C17 H17A . . 109.5 ?
    C16 C17 H17B . . 109.5 ?
    C16 C17 H17C . . 109.5 ?
    C16 C18 H18A . . 109.5 ?
    C16 C18 H18B . . 109.5 ?
    C16 C18 H18C . . 109.5 ?
    C16 C18A H18D . . 109.5 ?
    C16 C18A H18E . . 109.5 ?
    H18D C18A H18E . . 109.5 ?
    C16 C18A H18F . . 109.5 ?
    H18D C18A H18F . . 109.5 ?
    H18E C18A H18F . . 109.5 ?
    C16 C17A H17D . . 109.5 ?
    C16 C17A H17E . . 109.5 ?
    H17D C17A H17E . . 109.5 ?
    C16 C17A H17F . . 109.5 ?
    H17D C17A H17F . . 109.5 ?
    H17E C17A H17F . . 109.5 ?
    O2 C19 C1 . . 124.0(2) ?
    O2 C19 H19 . . 118.0 ?
    C1 C19 H19 . . 118.0 ?
    N1 C20 C8 . . 176.6(3) ?
    C6 O1 C7 . . 118.54(16) ?
loop_
    _geom_torsion_atom_site_label_1
    _geom_torsion_atom_site_label_2
    _geom_torsion_atom_site_label_3
    _geom_torsion_atom_site_label_4
    _geom_torsion_site_symmetry_1
    _geom_torsion_site_symmetry_2
    _geom_torsion_site_symmetry_3
    _geom_torsion_site_symmetry_4
    _geom_torsion
    _geom_torsion_publ_flag
    C6 C1 C2 C3 . . . . -0.3(3) ?
    C19 C1 C2 C3 . . . . 179.2(2) ?
    C1 C2 C3 C4 . . . . -0.5(4) ?
    C2 C3 C4 C5 . . . . 0.8(4) ?
    C3 C4 C5 C6 . . . . -0.1(4) ?
    C4 C5 C6 O1 . . . . 178.4(2) ?
    C4 C5 C6 C1 . . . . -0.8(3) ?
    C2 C1 C6 O1 . . . . -178.29(18) ?
    C19 C1 C6 O1 . . . . 2.2(3) ?
    C2 C1 C6 C5 . . . . 1.0(3) ?
    C19 C1 C6 C5 . . . . -178.5(2) ?
    O1 C7 C8 C9 . . . . 124.1(2) ?
    O1 C7 C8 C20 . . . . -54.1(3) ?
    C20 C8 C9 C10 . . . . -4.7(4) ?
    C7 C8 C9 C10 . . . . 177.3(2) ?
    C8 C9 C10 C15 . . . . 156.3(3) ?
    C8 C9 C10 C11 . . . . -26.9(4) ?
    C15 C10 C11 C12 . . . . 0.7(4) ?
    C9 C10 C11 C12 . . . . -176.1(2) ?
    C10 C11 C12 C13 . . . . -0.7(5) ?
    C11 C12 C13 C14 . . . . -0.8(5) ?
    C11 C12 C13 C16 . . . . 177.6(3) ?
    C12 C13 C14 C15 . . . . 2.2(4) ?
    C16 C13 C14 C15 . . . . -176.1(3) ?
    C13 C14 C15 C10 . . . . -2.2(4) ?
    C11 C10 C15 C14 . . . . 0.7(4) ?
    C9 C10 C15 C14 . . . . 177.7(2) ?
    C12 C13 C16 C18A . . . . -115.9(6) ?
    C14 C13 C16 C18A . . . . 62.4(7) ?
    C12 C13 C16 C17 . . . . 83.0(9) ?
    C14 C13 C16 C17 . . . . -98.7(9) ?
    C12 C13 C16 C17A . . . . 122.2(6) ?
    C14 C13 C16 C17A . . . . -59.5(7) ?
    C12 C13 C16 C18 . . . . -139.3(10) ?
    C14 C13 C16 C18 . . . . 39.0(10) ?
    C2 C1 C19 O2 . . . . 1.7(4) ?
    C6 C1 C19 O2 . . . . -178.8(2) ?
    C5 C6 O1 C7 . . . . 8.2(3) ?
    C1 C6 O1 C7 . . . . -172.53(19) ?
    C8 C7 O1 C6 . . . . 174.72(18) ?
loop_
    _geom_hbond_atom_site_label_D
    _geom_hbond_atom_site_label_H
    _geom_hbond_atom_site_label_A
    _geom_hbond_site_symmetry_A
    _geom_hbond_distance_DH
    _geom_hbond_distance_HA
    _geom_hbond_distance_DA
    _geom_hbond_angle_DHA
    _geom_hbond_publ_flag
    C3 H3 O2 4_556 0.93 2.41 3.236(3) 149 y
_iucr_refine_instructions_details
;
TITL 4CN in P2(1)/c
CELL  0.71073  13.3276  11.6435  11.9965   90.000  111.800   90.000
ZERR     4.00   0.0009   0.0007   0.0009    0.000    0.003    0.000
LATT   1
SYMM  - X, 1/2 + Y, 1/2 - Z
SFAC  C    H    N    O
UNIT  80   76   4    8
MERG   2
DFIX 1.520 0.005 C16 C17 C16 C17A C16 C18 C16 C18A
DFIX 2.4800 0.010 C17 C18 C17A C18A
DELU 0.001 C16 C17 C16 C17A C16 C18 C16 C18A
FMAP   2
PLAN   25
ACTA
BOND   $H
CONF
HTAB
L.S.  10
WGHT    0.074000    0.307600
FVAR       0.45133   0.28029
C1    1    0.556201   -0.069549    0.304284    11.00000    0.07127    0.04885 =
         0.07711    0.00050    0.03030    0.00386
C2    1    0.511058   -0.169855    0.326182    11.00000    0.08403    0.05578 =
         0.09712    0.00017    0.03402   -0.00297
AFIX  43
H2    2    0.467692   -0.214218    0.261870    11.00000   -1.20000
AFIX   0
C3    1    0.529003   -0.204669    0.440074    11.00000    0.09730    0.06389 =
         0.11687    0.01785    0.04448   -0.00499
AFIX  43
H3    2    0.497691   -0.271971    0.453607    11.00000   -1.20000
AFIX   0
C4    1    0.593670   -0.139749    0.534911    11.00000    0.09754    0.08033 =
         0.08976    0.03073    0.03964    0.01095
AFIX  43
H4    2    0.606548   -0.164207    0.612817    11.00000   -1.20000
AFIX   0
C5    1    0.640090   -0.038771    0.517145    11.00000    0.08411    0.06919 =
         0.07445    0.00900    0.02310    0.00096
AFIX  43
H5    2    0.683725    0.004602    0.582177    11.00000   -1.20000
AFIX   0
C6    1    0.620422   -0.003229    0.400486    11.00000    0.07163    0.04806 =
         0.07159    0.00785    0.02744    0.00642
C7    1    0.736534    0.160849    0.465975    11.00000    0.09667    0.06619 =
         0.06710   -0.00223    0.02175   -0.01580
AFIX  23
H7A   2    0.797433    0.112836    0.511600    11.00000   -1.20000
H7B   2    0.703615    0.190285    0.519984    11.00000   -1.20000
AFIX   0
C8    1    0.773230    0.257845    0.408624    11.00000    0.08441    0.05973 =
         0.06788   -0.00264    0.02189   -0.00996
C9    1    0.765636    0.366632    0.437862    11.00000    0.08441    0.06431 =
         0.07758   -0.00488    0.02856   -0.01007
AFIX  43
H9    2    0.733070    0.377143    0.493544    11.00000   -1.20000
AFIX   0
C10   1    0.799950    0.472579    0.397081    11.00000    0.07845    0.05597 =
         0.07694   -0.00544    0.02501   -0.00719
C11   1    0.883893    0.479682    0.355764    11.00000    0.09116    0.05811 =
         0.12776   -0.00431    0.04916   -0.00269
AFIX  43
H11   2    0.919499    0.413177    0.348220    11.00000   -1.20000
AFIX   0
C12   1    0.915116    0.583697    0.325841    11.00000    0.10525    0.06611 =
         0.14569   -0.00567    0.07079   -0.01012
AFIX  43
H12   2    0.972271    0.585930    0.299131    11.00000   -1.20000
AFIX   0
C13   1    0.865227    0.684310    0.333858    11.00000    0.09983    0.05871 =
         0.11497   -0.00371    0.04885   -0.01077
C14   1    0.780141    0.677623    0.372251    11.00000    0.10197    0.05520 =
         0.12382   -0.00652    0.04663    0.00003
AFIX  43
H14   2    0.742869    0.744109    0.376049    11.00000   -1.20000
AFIX   0
C15   1    0.749125    0.574134    0.405200    11.00000    0.09392    0.06693 =
         0.10356   -0.00879    0.04682   -0.00674
AFIX  43
H15   2    0.692919    0.572526    0.433451    11.00000   -1.20000
AFIX   0
C16   1    0.905506    0.798073    0.304360    11.00000    0.16143    0.06240 =
         0.17985    0.01195    0.10099   -0.00030
PART    1
AFIX  13
H16A  2    0.982522    0.783021    0.323931    21.00000   -1.20000
PART    2
H16B  2    0.956263    0.779225    0.265320   -21.00000   -1.20000
AFIX   0
PART    1
C17   1    0.867424    0.831888    0.175038    21.00000    0.12954    0.21827 =
         0.16146    0.00237    0.06044   -0.09614
AFIX 137
H17A  2    0.916526    0.886959    0.163968    21.00000   -1.50000
H17B  2    0.796659    0.865227    0.151171    21.00000   -1.50000
H17C  2    0.864632    0.765194    0.126925    21.00000   -1.50000
AFIX   0
C18   1    0.907453    0.897478    0.386006    21.00000    0.24880    0.08074 =
         0.20909    0.02282    0.16017    0.05784
AFIX 137
H18A  2    0.937571    0.872534    0.468091    21.00000   -1.50000
H18B  2    0.835138    0.924735    0.367989    21.00000   -1.50000
H18C  2    0.950888    0.958355    0.373837    21.00000   -1.50000
AFIX   0
PART    2
C18A  1    0.946315    0.872952    0.410916   -21.00000    0.26039    0.09963 =
         0.17840    0.02185   -0.06619   -0.11533
AFIX 137
H18D  2    0.990465    0.932426    0.397545   -21.00000   -1.50000
H18E  2    0.988589    0.828274    0.479562   -21.00000   -1.50000
H18F  2    0.886463    0.906913    0.425027   -21.00000   -1.50000
AFIX   0
C17A  1    0.816091    0.857100    0.206046   -21.00000    0.26782    0.19099 =
         0.13596    0.09576   -0.03402   -0.14504
AFIX 137
H17D  2    0.754278    0.864072    0.228424   -21.00000   -1.50000
H17E  2    0.797059    0.812946    0.133527   -21.00000   -1.50000
H17F  2    0.839577    0.932146    0.193121   -21.00000   -1.50000
AFIX   0
PART    0
C19   1    0.535987   -0.036250    0.180593    11.00000    0.09877    0.06417 =
         0.08095   -0.01012    0.03541   -0.00594
AFIX  43
H19   2    0.568656    0.030375    0.167754    11.00000   -1.20000
AFIX   0
N1    3    0.843002    0.194566    0.245252    11.00000    0.17384    0.09139 =
         0.12380   -0.01933    0.08371   -0.02133
C20   1    0.813646    0.225316    0.317958    11.00000    0.11053    0.05883 =
         0.08742   -0.00451    0.03864   -0.01554
O1    4    0.659818    0.096213    0.371839    11.00000    0.09809    0.05647 =
         0.06987    0.00367    0.02142   -0.01667
O2    4    0.479517   -0.089802    0.093954    11.00000    0.13351    0.10363 =
         0.08676   -0.02790    0.04217   -0.02207
HKLF 4
REM  4CN in P2(1)/c
REM R1 =  0.0559 for   2004 Fo > 4sig(Fo)  and  0.0994 for all   3532 data
REM    231 parameters refined using     12 restraints
END
WGHT      0.0812      0.4051
REM Highest difference peak  0.322,  deepest hole -0.177,  1-sigma level  0.031
Q1    1   0.9984  0.8253  0.3633  11.00000  0.05    0.32
Q2    1   0.8014  0.8844  0.2610  11.00000  0.05    0.21
Q3    1   0.8434  0.8355  0.2977  11.00000  0.05    0.17
Q4    1   0.9198  0.1842  0.3311  11.00000  0.05    0.14
Q5    1   0.5629 -0.0851  0.1057  11.00000  0.05    0.13
Q6    1   0.6146  0.0088  0.1737  11.00000  0.05    0.12
Q7    1   0.9607  0.4083  0.4107  11.00000  0.05    0.10
Q8    1   0.7211  0.8354  0.1499  11.00000  0.05    0.10
Q9    1   1.0059  0.9322  0.3476  11.00000  0.05    0.09
Q10   1   0.7401  0.5446  0.5026  11.00000  0.05    0.09
Q11   1   0.7637  0.2128  0.2126  11.00000  0.05    0.09
Q12   1   0.8551  0.6957  0.3975  11.00000  0.05    0.08
Q13   1   0.8767  0.4778  0.4304  11.00000  0.05    0.08
Q14   1   1.0236  0.5823  0.3612  11.00000  0.05    0.08
Q15   1   0.8663  0.9466  0.1632  11.00000  0.05    0.08
Q16   1   0.7972  0.7385  0.4791  11.00000  0.05    0.08
Q17   1   0.5885 -0.1275  0.6566  11.00000  0.05    0.08
Q18   1   0.6413  0.5785  0.3711  11.00000  0.05    0.08
Q19   1   0.6244 -0.0561  0.3448  11.00000  0.05    0.08
Q20   1   0.7757  0.1365  0.5669  11.00000  0.05    0.07
Q21   1   0.9137  0.7568  0.3283  11.00000  0.05    0.07
Q22   1   0.5317 -0.0249  0.3350  11.00000  0.05    0.07
Q23   1   0.6983 -0.0395  0.5407  11.00000  0.05    0.07
Q24   1   0.5971 -0.0066  0.4491  11.00000  0.05    0.07
Q25   1   0.6302  0.0608  0.6906  11.00000  0.05    0.07
;
