# Supplementary material for: (E)-2-[(2-Formyl­phen­oxy)meth­yl]-3-(4-iso­propyl­phen­yl)acrylo­nitrile
Source: Acta Crystallogr Sect E Struct Rep Online. 2013 Jul 31;69(Pt 8):o1354. doi: 10.1107/S1600536813020618 (PMC3793832; doi:10.1107/S1600536813020618)
Supplement: Supplementary file 2 [file e-69-o1354-Isup2.hkl]

#
# h,k,l, Fc-squared, Fo-squared, sigma(Fo-squared) and status flag
#
data_I
_shelx_title ' 4CN in P2(1)/c'
_shelx_refln_list_code          4
_shelx_F_calc_maximum      225.54
_exptl_crystal_F_000       648.00
_reflns_d_resolution_high  0.7985
 
loop_
 _symmetry_equiv_pos_as_xyz
 'x, y, z'
 '-x, y+1/2, -z+1/2'
 '-x, -y, -z'
 'x, -y-1/2, z-1/2'
 
_cell_length_a    13.3276
_cell_length_b    11.6435
_cell_length_c    11.9965
_cell_angle_alpha  90.000
_cell_angle_beta  111.800
_cell_angle_gamma  90.000
 
_shelx_F_squared_multiplier     1.000
 
loop_
 _refln_index_h
 _refln_index_k
 _refln_index_l
 _refln_F_squared_calc
 _refln_F_squared_meas
 _refln_F_squared_sigma
 _refln_observed_status
   2   0   0      644.05      609.17      7.46 o
   3   0   0    14017.13    13274.58    152.02 o
   4   0   0      364.79      304.13      7.95 o
   5   0   0       70.12       45.20      2.11 o
   6   0   0       16.77       13.62      1.23 o
   7   0   0     1084.33     1095.41     20.15 o
   8   0   0      316.86      325.40      5.90 o
   9   0   0      104.76      120.60      3.43 o
  10   0   0       11.60        9.53      2.79 o
  11   0   0        1.68        4.11      1.38 o
  12   0   0        3.94        2.32      1.74 o
  13   0   0        0.36        1.55      1.89 o
  14   0   0        0.09       -0.80      1.99 o
  15   0   0        0.07       -1.43      2.15 o
   1   1   0       50.17       39.25      1.59 o
   2   1   0      196.94      203.52      1.78 o
   3   1   0     8761.90     8644.81     69.90 o
   4   1   0       35.46       24.10      0.96 o
   5   1   0      284.30      239.10      3.54 o
   6   1   0      271.59      316.75      4.59 o
   7   1   0       38.79       39.77      1.54 o
   8   1   0        0.53       -0.36      1.09 o
   9   1   0        1.11       -0.48      0.68 o
  10   1   0        2.06        1.88      0.69 o
  11   1   0       13.20       13.79      1.31 o
  12   1   0        4.29        2.33      1.45 o
  13   1   0        0.05       -0.82      1.28 o
  14   1   0        0.20       -0.27      1.45 o
  15   1   0        0.28       -0.11      1.83 o
   0   2   0        1.47        0.03      0.12 o
   1   2   0     3047.18     3231.49     27.99 o
   2   2   0     1113.54      983.16      8.49 o
   3   2   0     3355.05     3378.52     27.52 o
   4   2   0     1116.62     1099.49      8.71 o
   5   2   0        7.79        4.32      0.45 o
   6   2   0       24.64       18.33      0.73 o
   7   2   0       40.63       46.16      1.15 o
   8   2   0        1.65        3.06      0.59 o
   9   2   0       23.31       18.68      0.88 o
  10   2   0        5.66        8.95      1.03 o
  11   2   0       56.38       56.87      2.07 o
  12   2   0       11.36       15.62      1.49 o
  13   2   0        0.50        0.72      1.40 o
  14   2   0        0.87        0.74      1.51 o
  15   2   0        0.00        0.33      1.62 o
   1   3   0      961.71      952.92     12.23 o
   2   3   0      208.20      199.68      2.09 o
   3   3   0       38.31       49.39      0.80 o
   4   3   0      359.07      382.35      3.96 o
   5   3   0      355.89      385.40      4.29 o
   6   3   0      122.89      152.86      1.99 o
   7   3   0       42.56       31.06      0.95 o
   8   3   0       52.16       55.25      1.40 o
   9   3   0       25.73       30.07      1.12 o
  10   3   0        5.61        4.45      0.97 o
  11   3   0       10.11       10.55      1.22 o
  12   3   0        2.51        4.01      1.21 o
  13   3   0        2.26        4.29      1.69 o
  14   3   0        8.55        6.60      1.63 o
  15   3   0        0.45       -0.34      1.57 o
   0   4   0      242.55      269.23      2.71 o
   1   4   0       32.08       29.63      0.60 o
   2   4   0       38.78       56.69      1.41 o
   3   4   0      322.28      339.13      3.62 o
   4   4   0      359.97      402.99      4.21 o
   5   4   0      217.05      202.81      2.78 o
   6   4   0       58.33       61.65      1.62 o
   7   4   0        2.86        2.11      0.82 o
   8   4   0        4.02        1.37      0.90 o
   9   4   0        4.03        2.00      1.06 o
  10   4   0       15.54       16.52      1.10 o
  11   4   0       17.11       20.48      1.32 o
  12   4   0       51.59       55.70      1.95 o
  13   4   0        1.05        2.42      1.06 o
  14   4   0        0.10        0.34      2.03 o
   1   5   0       63.43       75.05      1.02 o
   2   5   0      936.76     1004.98      9.25 o
   3   5   0        9.62       10.55      0.58 o
   4   5   0      396.28      392.84      4.29 o
   5   5   0      236.17      222.23      2.95 o
   6   5   0      128.00      135.66      2.71 o
   7   5   0       41.25       43.54      1.65 o
   8   5   0        0.49       -0.84      0.84 o
   9   5   0       89.02       80.76      2.58 o
  10   5   0       28.72       36.74      2.04 o
  11   5   0       49.19       52.25      2.87 o
  12   5   0        8.07        9.58      2.13 o
  13   5   0        0.33        0.47      1.62 o
  14   5   0        6.53        3.68      1.89 o
   0   6   0       43.74       46.33      0.96 o
   1   6   0       43.46       43.37      0.83 o
   2   6   0       21.88       21.50      0.64 o
   3   6   0      144.90      142.88      2.26 o
   4   6   0      148.67      157.17      2.46 o
   5   6   0       54.78       50.08      1.58 o
   6   6   0        8.90        5.09      0.67 o
   7   6   0       40.82       48.69      1.55 o
   8   6   0      165.48      185.84      3.40 o
   9   6   0       56.52       52.89      2.22 o
  10   6   0       27.48       29.22      1.87 o
  11   6   0        9.68       14.05      1.72 o
  12   6   0       12.34        7.64      1.79 o
  13   6   0        0.53       -0.96      1.56 o
  14   6   0        0.21        0.35      1.73 o
   1   7   0      315.98      336.35      3.36 o
   2   7   0      414.10      407.38      4.04 o
   3   7   0        3.71        4.77      0.49 o
   4   7   0      104.28       94.18      3.29 o
   5   7   0        0.23        0.21      0.73 o
   6   7   0        7.84        7.74      0.70 o
   7   7   0       39.96       42.51      1.56 o
   8   7   0      148.36      141.50      2.87 o
   9   7   0       95.42      113.70      4.16 o
  10   7   0        2.95        2.09      1.30 o
  11   7   0        0.00        1.09      1.33 o
  12   7   0       10.57       12.10      1.79 o
  13   7   0        0.05       -1.17      1.55 o
   0   8   0      166.41      186.70      4.03 o
   1   8   0        3.78        2.61      0.46 o
   2   8   0      133.72      158.24      2.09 o
   3   8   0      220.01      228.89      2.74 o
   4   8   0       10.88        9.94      0.89 o
   5   8   0      234.47      231.02      3.84 o
   6   8   0       18.59       23.74      1.64 o
   7   8   0       62.58       67.34      2.51 o
   8   8   0        6.21        2.72      1.29 o
   9   8   0        2.51        1.75      0.92 o
  10   8   0       12.07       10.79      1.43 o
  11   8   0        3.35        4.75      1.42 o
  12   8   0        0.61       -0.32      1.43 o
   1   9   0      238.32      226.29      2.83 o
   2   9   0      539.01      527.25      5.22 o
   3   9   0       63.77       68.06      1.56 o
   4   9   0       28.28       27.66      1.47 o
   5   9   0      160.26      139.73      3.94 o
   6   9   0        2.82        1.57      1.79 o
   7   9   0       82.13       86.40      2.87 o
   8   9   0       53.12       46.95      2.61 o
   9   9   0        0.41        0.12      1.98 o
  10   9   0        9.68       14.10      1.63 o
  11   9   0        0.73       -0.21      1.41 o
  12   9   0        0.00       -1.93      1.93 o
   0  10   0       70.06       73.22      3.47 o
   1  10   0        9.82       13.20      0.86 o
   2  10   0       26.70       26.48      1.32 o
   3  10   0        0.02       -1.14      1.14 o
   4  10   0      158.19      151.48      6.80 o
   5  10   0       82.49       62.50      3.76 o
   6  10   0       21.54       25.21      2.63 o
   7  10   0        4.00        3.25      1.88 o
   8  10   0        2.50        3.13      1.89 o
   9  10   0        1.35        1.72      3.14 o
  10  10   0        0.39        1.42      3.34 o
  11  10   0        1.08       -1.08      3.44 o
   1  11   0       11.52       13.19      2.48 o
   2  11   0        3.04        1.84      0.91 o
   3  11   0        0.01        0.45      0.91 o
   4  11   0       14.69       10.14      1.20 o
   5  11   0        4.13        3.11      2.80 o
   6  11   0        0.02       -1.71      1.71 o
   7  11   0        1.07        1.40      1.96 o
   8  11   0        0.32        4.86      3.24 o
   9  11   0        0.81        5.01      3.68 o
  10  11   0        2.79        2.70      3.63 o
   0  12   0       25.79       25.23      4.32 o
   1  12   0        5.77        6.12      2.29 o
   2  12   0        6.27        2.49      1.27 o
   3  12   0        3.24        2.50      1.69 o
   4  12   0        5.42        3.97      1.90 o
   5  12   0        2.86        0.78      1.89 o
   6  12   0        2.54        0.02      2.03 o
   7  12   0        0.36       -2.11      3.04 o
   8  12   0        7.04        3.53      3.68 o
   1  13   0        7.30       10.16      3.88 o
   2  13   0        7.54        7.76      3.63 o
   3  13   0        5.66        8.71      4.07 o
   4  13   0        1.06        0.50      2.23 o
   5  13   0        0.28        0.42      2.11 o
   6  13   0        0.17        0.86      2.06 o
   2  14   0        3.81        5.11      3.93 o
   3  14   0        3.48        9.38      4.12 o
   4  14   0        0.00        1.65      1.36 o
 -15   1   1        1.54       -1.05      1.52 o
 -14   1   1        4.78        7.29      1.58 o
 -13   1   1        1.60        0.29      1.29 o
 -12   1   1        0.94        0.34      0.92 o
 -11   1   1        0.56       -0.40      0.57 o
 -10   1   1       47.87       43.46      1.18 o
  -9   1   1        5.64        8.81      0.70 o
  -8   1   1        1.58        0.91      0.50 o
  -7   1   1      387.47      394.99      4.40 o
  -6   1   1       21.75       30.18      0.82 o
  -5   1   1       80.36       84.74      1.23 o
  -4   1   1     5328.19     5125.20     35.16 o
  -3   1   1    13044.17    12599.04     74.55 o
  -2   1   1      987.11      935.45      5.70 o
  -1   1   1     2217.47     1911.99     43.33 o
   0   1   1        6.73        4.29      0.35 o
   1   1   1     2017.77     2073.82     15.33 o
   2   1   1     4954.48     4646.91     37.58 o
   3   1   1     2161.66     2105.23     18.38 o
   4   1   1     1018.41      940.09     11.36 o
   5   1   1      252.38      251.93      3.75 o
   6   1   1      184.70      174.98      3.05 o
   7   1   1      291.89      308.62      4.76 o
   8   1   1        0.62       -0.33      0.82 o
   9   1   1       94.91       93.71      2.61 o
  10   1   1        0.09        0.65      1.04 o
  11   1   1       23.67       15.80      1.33 o
  12   1   1        0.19       -1.20      1.21 o
  13   1   1        0.10       -0.95      1.34 o
  14   1   1        0.21        1.11      1.52 o
  15   1   1        0.00        0.99      2.80 o
 -15   2   1        1.61        6.50      1.78 o
 -14   2   1        0.55        1.44      1.51 o
 -13   2   1        0.01       -0.08      1.45 o
 -12   2   1        0.34       -1.07      1.07 o
 -11   2   1       16.60       14.20      1.04 o
 -10   2   1       17.31       24.26      1.01 o
  -9   2   1        0.02       -0.50      0.50 o
  -8   2   1        3.80        1.36      0.52 o
  -7   2   1       28.85       39.60      0.99 o
  -6   2   1        1.94        3.26      0.45 o
  -5   2   1     1035.37      964.56      8.27 o
  -4   2   1     4334.47     4199.31     26.58 o
  -3   2   1     9641.70     9187.42     52.73 o
  -2   2   1     6711.11     6632.10     38.40 o
  -1   2   1      416.19      348.64      3.07 o
   0   2   1      402.71      452.19      4.53 o
   1   2   1     2441.10     2192.97     19.58 o
   2   2   1     1943.24     2022.24     16.71 o
   3   2   1       48.07       37.76      0.78 o
   4   2   1       94.67      105.60      1.88 o
   5   2   1       45.29       54.28      3.15 o
   6   2   1        9.40       13.88      0.90 o
   7   2   1        0.67       -0.69      0.69 o
   8   2   1       12.87       11.72      1.03 o
   9   2   1        0.46       -0.62      0.84 o
  10   2   1        0.64        0.96      0.95 o
  11   2   1       18.52       23.53      1.54 o
  12   2   1       18.82       21.59      1.77 o
  13   2   1        0.49       -0.12      1.39 o
  14   2   1        0.14        0.03      1.45 o
 -15   3   1        7.33       12.89      1.89 o
 -14   3   1       16.02       11.88      1.79 o
 -13   3   1        2.89        4.24      1.31 o
 -12   3   1       23.51       31.92      1.71 o
 -11   3   1        7.60        9.14      1.19 o
 -10   3   1        2.85        5.59      1.06 o
  -9   3   1       35.55       35.59      1.18 o
  -8   3   1       65.73       66.27      1.31 o
  -7   3   1      265.89      234.61      2.64 o
  -6   3   1       69.35       72.00      1.19 o
  -5   3   1     1054.01      983.88      7.57 o
  -4   3   1      696.61      696.16      4.76 o
  -3   3   1      142.16      127.35      1.24 o
  -2   3   1     7165.68     7318.76     52.72 o
  -1   3   1      380.88      490.79      3.36 o
   0   3   1     1027.47     1063.49      7.98 o
   1   3   1      989.31      968.80      9.60 o
   2   3   1      326.70      362.24      3.94 o
   3   3   1      304.55      314.05      3.89 o
   4   3   1       69.42       68.07      1.27 o
   5   3   1        0.01       -0.72      0.72 o
   6   3   1        0.75        3.07      0.52 o
   7   3   1        0.23       -0.43      0.54 o
   8   3   1       31.56       21.86      1.02 o
   9   3   1        0.11        0.76      0.67 o
  10   3   1       35.10       33.93      1.57 o
  11   3   1        0.61        2.03      1.07 o
  12   3   1        0.32       -0.06      1.15 o
  13   3   1       19.94       20.82      2.13 o
  14   3   1        0.85        0.39      1.53 o
 -15   4   1        0.61       -0.44      2.11 o
 -14   4   1        0.07        0.70      1.24 o
 -13   4   1       18.92       19.85      1.48 o
 -12   4   1       80.39       92.84      2.54 o
 -11   4   1        0.89        2.81      0.97 o
 -10   4   1        8.80       10.72      0.97 o
  -9   4   1       14.40       12.36      1.83 o
  -8   4   1       81.67       97.98      2.20 o
  -7   4   1      290.06      257.04      3.46 o
  -6   4   1        3.48        3.06      0.52 o
  -5   4   1     1073.57     1117.85      9.03 o
  -4   4   1       34.33       28.98      0.77 o
  -3   4   1     1580.10     1674.66     13.13 o
  -2   4   1      719.24      776.81      6.01 o
  -1   4   1      432.23      451.29      3.16 o
   0   4   1      550.16      501.64      3.80 o
   1   4   1      207.90      192.48      2.11 o
   2   4   1       25.37       21.24      1.04 o
   3   4   1     1784.19     1927.02     18.59 o
   4   4   1      203.25      208.78      3.18 o
   5   4   1       67.68       91.81      3.80 o
   6   4   1       14.81       26.35      1.47 o
   7   4   1       99.38       92.84      2.36 o
   8   4   1        8.62       14.16      1.27 o
   9   4   1        6.68        5.37      1.20 o
  10   4   1        6.28        7.41      0.85 o
  11   4   1        8.26        8.68      0.99 o
  12   4   1        1.62        4.74      1.63 o
  13   4   1        6.63        4.08      1.72 o
  14   4   1        0.00        1.13      2.11 o
 -14   5   1        0.11        0.36      1.76 o
 -13   5   1       28.56       35.39      2.48 o
 -12   5   1        0.79        0.48      2.26 o
 -11   5   1       32.30       33.52      2.10 o
 -10   5   1      124.18      126.55      2.74 o
  -9   5   1       86.98       70.78      2.71 o
  -8   5   1      111.36      109.61      2.26 o
  -7   5   1       20.51       26.97      1.16 o
  -6   5   1       29.20       34.56      1.25 o
  -5   5   1        0.11        0.39      0.39 o
  -4   5   1      275.46      321.56      3.14 o
  -3   5   1      144.10      210.17      2.36 o
  -2   5   1      880.46      986.05      7.23 o
  -1   5   1      623.63      607.76      4.20 o
   0   5   1      218.34      237.46      2.40 o
   1   5   1      806.34      798.40      6.54 o
   2   5   1       11.32       14.14      0.72 o
   3   5   1      233.57      223.82      3.01 o
   4   5   1      543.62      491.69      5.48 o
   5   5   1      254.26      276.71      4.75 o
   6   5   1        0.79        0.95      0.73 o
   7   5   1        1.61        0.71      0.85 o
   8   5   1       18.72       18.47      1.81 o
   9   5   1       77.09       79.50      2.65 o
  10   5   1       72.09       72.86      2.77 o
  11   5   1        1.17        3.81      1.50 o
  12   5   1        3.73        4.00      1.53 o
  13   5   1        0.93       -0.33      1.60 o
  14   5   1        1.56        2.52      2.06 o
 -14   6   1        0.01       -0.80      1.63 o
 -13   6   1        0.33        0.84      1.59 o
 -12   6   1       25.49       25.38      2.10 o
 -11   6   1        1.72        2.59      1.49 o
 -10   6   1       14.48       13.79      1.20 o
  -9   6   1       15.50       14.01      1.14 o
  -8   6   1       61.19       65.87      2.16 o
  -7   6   1       47.82       37.52      1.39 o
  -6   6   1       49.62       38.92      1.04 o
  -5   6   1        1.42        0.07      0.45 o
  -4   6   1       10.09       11.30      0.58 o
  -3   6   1        1.20        2.32      0.43 o
  -2   6   1      975.26     1081.72      7.96 o
  -1   6   1      431.82      393.46      3.33 o
   0   6   1       46.96       64.85      1.00 o
   1   6   1      250.48      272.70      2.84 o
   2   6   1      185.19      208.14      2.54 o
   3   6   1      141.87      145.94      2.33 o
   4   6   1        1.17        3.75      0.69 o
   5   6   1      340.58      343.63      4.65 o
   6   6   1       24.16       19.84      1.23 o
   7   6   1       10.15       10.59      1.11 o
   8   6   1       48.27       44.57      2.47 o
   9   6   1       47.20       47.00      2.15 o
  10   6   1        2.85        3.59      1.35 o
  11   6   1       10.18       12.88      1.68 o
  12   6   1        1.51        2.13      1.55 o
  13   6   1        1.68        1.97      1.64 o
 -13   7   1        1.33        2.26      1.63 o
 -12   7   1        1.00        3.15      1.55 o
 -11   7   1        0.03        0.93      1.36 o
 -10   7   1       12.45       11.41      2.11 o
  -9   7   1       15.53       14.66      1.21 o
  -8   7   1       93.44       90.04      2.21 o
  -7   7   1       20.46       20.77      1.14 o
  -6   7   1        7.47        6.49      0.73 o
  -5   7   1       40.39       42.41      1.09 o
  -4   7   1       90.66      113.70      1.82 o
  -3   7   1       14.44       13.62      0.64 o
  -2   7   1        2.37        1.89      0.45 o
  -1   7   1      227.11      240.38      2.18 o
   0   7   1       68.80       83.05      1.34 o
   1   7   1        7.01        6.75      0.55 o
   2   7   1       47.52       55.86      1.18 o
   3   7   1      163.69      158.68      2.79 o
   4   7   1       52.66       68.61      1.72 o
   5   7   1        0.02        1.01      0.82 o
   6   7   1      141.62      140.80      2.86 o
   7   7   1       41.82       41.29      1.58 o
   8   7   1        8.80        5.81      1.21 o
   9   7   1       89.34       93.78      2.83 o
  10   7   1        9.99        7.85      1.45 o
  11   7   1        0.52        0.07      1.36 o
  12   7   1        7.77        5.99      1.67 o
  13   7   1        0.09       -0.26      1.61 o
 -13   8   1        1.02        2.34      1.74 o
 -12   8   1        0.67        0.32      1.41 o
 -11   8   1        0.80        0.53      1.30 o
 -10   8   1        0.43        0.88      1.22 o
  -9   8   1        5.95        5.56      1.00 o
  -8   8   1        1.09       -0.21      1.08 o
  -7   8   1        6.99        3.73      1.24 o
  -6   8   1        2.60        1.79      1.04 o
  -5   8   1      200.46      196.08      2.75 o
  -4   8   1       43.81       45.08      1.17 o
  -3   8   1       53.98       60.88      1.28 o
  -2   8   1        1.30        0.66      0.48 o
  -1   8   1       78.02       86.41      1.31 o
   0   8   1      304.72      319.91      3.10 o
   1   8   1      161.07      158.70      2.31 o
   2   8   1       88.24       83.48      1.85 o
   3   8   1        0.79        0.37      0.51 o
   4   8   1        0.15       -0.60      0.67 o
   5   8   1      113.99      124.48      2.80 o
   6   8   1      317.24      319.02      6.79 o
   7   8   1       11.07        9.46      0.99 o
   8   8   1        3.50        0.91      0.96 o
   9   8   1        8.91        8.33      1.14 o
  10   8   1       10.50       10.42      1.56 o
  11   8   1        0.63       -0.28      1.37 o
  12   8   1        3.52        4.36      1.65 o
 -12   9   1        1.51        0.88      2.39 o
 -11   9   1        0.87        1.45      2.37 o
 -10   9   1        0.66        0.02      2.19 o
  -9   9   1        1.35        3.88      2.08 o
  -8   9   1        8.50       13.30      1.79 o
  -7   9   1       22.08       22.25      2.08 o
  -6   9   1      113.57      122.00      3.37 o
  -5   9   1        8.80        8.44      1.10 o
  -4   9   1       31.44       33.57      1.17 o
  -3   9   1        0.37       -1.02      1.07 o
  -2   9   1        5.91        2.01      0.58 o
  -1   9   1      110.26      101.85      1.74 o
   0   9   1       21.64       23.61      0.82 o
   1   9   1       42.30       41.09      1.49 o
   2   9   1       12.01        9.97      0.86 o
   3   9   1        4.36        6.84      0.85 o
   4   9   1       99.80       85.63      3.86 o
   5   9   1      101.04       91.31      2.87 o
   6   9   1       43.05       43.11      2.30 o
   7   9   1        4.12        5.47      1.34 o
   8   9   1        2.17        1.02      1.46 o
   9   9   1        1.52        3.23      1.43 o
  10   9   1        1.15        1.29      1.32 o
  11   9   1        0.04       -1.46      1.46 o
 -11  10   1        1.99       -0.39      3.53 o
 -10  10   1        3.11        4.71      3.68 o
  -9  10   1        2.90        3.68      3.24 o
  -8  10   1       16.21       10.99      2.31 o
  -7  10   1       21.56       19.94      2.44 o
  -6  10   1       85.34       79.72      3.92 o
  -5  10   1       23.20       23.13      1.59 o
  -4  10   1       16.21       16.75      1.19 o
  -3  10   1       22.35       23.23      1.27 o
  -2  10   1      140.16      135.19      3.12 o
  -1  10   1       40.14       45.26      2.02 o
   0  10   1      106.46      108.44      4.18 o
   1  10   1      691.57      685.49      9.06 o
   2  10   1       15.68       16.65      1.31 o
   3  10   1       24.09       24.47      2.57 o
   4  10   1        0.54       -2.23      2.23 o
   5  10   1        0.11       -1.00      3.24 o
   6  10   1        0.05        0.57      1.84 o
   7  10   1       57.07       67.88      3.98 o
   8  10   1        1.91        1.02      1.86 o
   9  10   1        7.82        7.66      3.58 o
  10  10   1        2.83        0.79      3.53 o
 -10  11   1        0.01        0.64      3.39 o
  -9  11   1        2.45       -0.15      3.24 o
  -8  11   1        0.24       -3.09      3.09 o
  -7  11   1        8.79        6.72      2.10 o
  -6  11   1        5.19        3.83      1.87 o
  -5  11   1       13.60       17.66      2.24 o
  -4  11   1       21.49       20.46      1.96 o
  -3  11   1        4.92        6.11      1.00 o
  -2  11   1      103.03       91.28      2.87 o
  -1  11   1       16.01        9.57      3.44 o
   0  11   1        0.03       -0.69      2.95 o
   1  11   1        4.37        2.97      1.01 o
   2  11   1       24.61       18.71      1.47 o
   3  11   1        5.63        5.99      1.15 o
   4  11   1        2.65        1.99      1.82 o
   5  11   1        3.94        8.61      2.15 o
   6  11   1        0.86        3.03      1.87 o
   7  11   1        0.06       -1.85      1.88 o
   8  11   1        0.67        2.11      3.29 o
   9  11   1        0.02        2.60      3.49 o
  -9  12   1        0.71        1.47      3.78 o
  -8  12   1        0.24       -2.26      3.19 o
  -7  12   1        1.77        2.75      3.29 o
  -6  12   1        0.05        0.64      1.92 o
  -5  12   1        1.47       -0.01      1.80 o
  -4  12   1        0.22        0.21      1.67 o
  -3  12   1        2.83        1.08      1.96 o
  -2  12   1        8.44        8.15      3.88 o
  -1  12   1        3.76        6.48      3.63 o
   0  12   1        0.27        0.54      3.09 o
   1  12   1        1.89       -1.18      2.70 o
   2  12   1       16.78       18.10      1.52 o
   3  12   1        5.74        9.17      1.44 o
   4  12   1        1.64        1.63      1.92 o
   5  12   1        1.50        1.22      1.98 o
   6  12   1        1.05       -0.16      2.04 o
   7  12   1        5.93        6.19      3.53 o
   8  12   1        0.00        2.65      3.53 o
  -7  13   1        9.44       13.06      3.78 o
  -6  13   1        3.65        2.95      3.04 o
  -5  13   1        0.10       -0.10      2.50 o
  -4  13   1       10.90       14.68      2.70 o
  -2  13   1        5.57        9.67      4.27 o
  -1  13   1        0.22       -1.91      3.19 o
   0  13   1        2.73        3.09      3.53 o
   1  13   1        5.61        1.57      3.34 o
   2  13   1        0.51       -2.85      2.99 o
   3  13   1        0.13        1.25      1.29 o
   4  13   1        6.73        9.09      2.34 o
   5  13   1       16.52       15.71      2.70 o
   6  13   1        0.14       -0.32      2.29 o
  -4  14   1        3.40        3.58      1.91 o
  -1  14   1        1.08       -3.34      3.34 o
   0  14   1        0.25       -1.62      3.49 o
   1  14   1        4.87        9.38      4.07 o
   2  14   1        3.96        2.78      2.26 o
   3  14   1        2.59        3.96      1.31 o
 -16   0   2        0.18        3.13      2.52 o
 -15   0   2        0.08        6.77      2.27 o
 -14   0   2        0.38       -1.47      1.87 o
 -13   0   2        0.29        0.87      1.65 o
 -12   0   2        0.80        1.03      1.29 o
 -11   0   2        1.03        1.09      0.77 o
 -10   0   2        0.85       -0.67      0.67 o
  -9   0   2       38.20       34.22      1.30 o
  -8   0   2      353.87      385.75      5.00 o
  -7   0   2      597.53      571.19      6.75 o
  -6   0   2      158.04      158.05      2.38 o
  -5   0   2     3033.95     2964.66     27.93 o
  -4   0   2     1410.36     1387.64     10.90 o
  -3   0   2     6688.05     6360.43     55.92 o
  -2   0   2       68.60       61.54      0.90 o
  -1   0   2    12888.52    11432.62    107.43 o
   0   0   2        2.61       -0.38      0.38 o
   1   0   2    50869.41    47048.26    843.30 o
   2   0   2     6451.05     6537.82     74.13 o
   3   0   2     3054.39     3237.35     52.57 o
   4   0   2     1071.27     1202.65     20.45 o
   5   0   2       54.95       39.71      2.00 o
   6   0   2      490.96      485.94      9.51 o
   7   0   2       42.98       48.60      3.07 o
   8   0   2     1051.21     1066.39     19.32 o
   9   0   2      100.01       95.76      4.00 o
  10   0   2        6.20        2.81      1.77 o
  11   0   2        9.61        5.92      2.63 o
  12   0   2        1.44        1.63      1.99 o
  13   0   2        0.14       -1.77      1.77 o
  14   0   2        0.00        0.11      2.26 o
 -16   1   2        0.31        0.54      1.71 o
 -15   1   2        0.06        1.47      1.56 o
 -14   1   2        3.95        6.13      1.56 o
 -13   1   2        0.08        0.27      1.28 o
 -12   1   2        0.97       -0.88      0.88 o
 -11   1   2        0.25       -0.40      0.52 o
 -10   1   2       17.97       20.86      0.86 o
  -9   1   2        2.01        1.82      0.45 o
  -8   1   2       31.32       29.73      0.81 o
  -7   1   2       69.99       63.41      1.04 o
  -6   1   2      297.79      260.74      2.44 o
  -5   1   2        6.96        3.42      0.31 o
  -4   1   2      681.52      694.70      4.58 o
  -3   1   2     1297.59     1125.83      6.65 o
  -2   1   2     5977.19     5937.20     37.46 o
  -1   1   2     2314.57     2437.45     16.20 o
   0   1   2       11.80       16.07      0.42 o
   1   1   2        2.00        0.43      0.20 o
   2   1   2      799.79      683.48      8.31 o
   3   1   2      112.62      101.19      1.90 o
   4   1   2       80.71       63.40      1.55 o
   5   1   2     1287.85     1127.70     13.77 o
   6   1   2        3.38        7.03      0.88 o
   7   1   2      146.98      162.60      3.18 o
   8   1   2       43.49       57.94      2.05 o
   9   1   2       27.59       25.03      1.58 o
  10   1   2        1.67        0.03      1.08 o
  11   1   2        0.62       -0.55      1.21 o
  12   1   2        0.20       -0.55      1.30 o
  13   1   2        0.76       -1.05      1.41 o
  14   1   2        0.04       -1.52      1.52 o
 -16   2   2        3.36        4.19      1.85 o
 -15   2   2        8.57       14.02      1.90 o
 -14   2   2        0.70        0.94      1.46 o
 -13   2   2        4.90        5.97      1.32 o
 -12   2   2       23.69       25.09      1.49 o
 -11   2   2        2.02        1.41      0.62 o
 -10   2   2        0.52        0.00      0.45 o
  -9   2   2      134.47      124.28      1.72 o
  -8   2   2       90.85       92.94      1.58 o
  -7   2   2      363.28      329.87      3.46 o
  -6   2   2      642.32      632.22      5.46 o
  -5   2   2      101.32       99.86      1.31 o
  -4   2   2      307.17      263.43      2.08 o
  -3   2   2      611.15      629.13      4.14 o
  -2   2   2     1522.22     1462.94     10.30 o
  -1   2   2     1257.70     1244.54     10.30 o
   0   2   2      808.24      855.70      6.43 o
   1   2   2      480.38      493.85      4.08 o
   2   2   2      102.02      113.92      1.56 o
   3   2   2      697.32      688.29      6.46 o
   4   2   2     1617.27     1717.76     18.07 o
   5   2   2      421.37      360.55      5.11 o
   6   2   2      127.72      110.62      2.38 o
   7   2   2        0.09       -0.47      0.90 o
   8   2   2        0.97        1.12      0.89 o
   9   2   2        2.00        1.90      0.98 o
  10   2   2        4.41        2.62      1.17 o
  11   2   2        0.00       -0.98      1.31 o
  12   2   2        6.88        5.27      1.50 o
  13   2   2        0.24       -1.39      1.39 o
  14   2   2        0.38        0.87      1.63 o
 -15   3   2        5.97        7.32      1.76 o
 -14   3   2        1.38        2.79      1.56 o
 -13   3   2        3.57        2.50      1.20 o
 -12   3   2        4.87        5.42      1.08 o
 -11   3   2        3.96        6.06      1.51 o
 -10   3   2       17.42       17.55      0.98 o
  -9   3   2        6.52       10.22      0.72 o
  -8   3   2      134.22      124.97      1.86 o
  -7   3   2      765.90      721.65      6.59 o
  -6   3   2     1932.44     1818.73     14.35 o
  -5   3   2     1340.18     1334.37      9.21 o
  -4   3   2      964.06      988.21      6.89 o
  -3   3   2       53.60       46.80      0.64 o
  -2   3   2       75.80       59.32      0.85 o
  -1   3   2     3844.50     3900.39     33.74 o
   0   3   2      741.68      684.33      6.24 o
   1   3   2     1275.93     1201.45     10.86 o
   2   3   2      805.56      885.24      8.10 o
   3   3   2       17.71       14.11      0.73 o
   4   3   2      956.73     1059.51     11.47 o
   5   3   2        0.30       -0.54      0.54 o
   6   3   2      166.43      184.73      2.73 o
   7   3   2       38.91       51.60      1.45 o
   8   3   2        0.07       -0.08      0.69 o
   9   3   2        0.61        0.32      0.80 o
  10   3   2        3.07        3.10      0.97 o
  11   3   2        0.35       -0.41      0.92 o
  12   3   2        0.06       -0.94      1.25 o
  13   3   2        1.00        0.15      1.43 o
  14   3   2        0.05       -1.49      1.49 o
 -15   4   2        3.79        5.27      1.49 o
 -14   4   2        3.45        5.71      1.48 o
 -13   4   2        2.50        2.83      1.73 o
 -12   4   2        4.91        2.35      1.21 o
 -11   4   2       81.78       84.73      2.34 o
 -10   4   2        0.00        1.18      1.19 o
  -9   4   2       34.62       38.05      1.28 o
  -8   4   2       62.74       51.00      1.55 o
  -7   4   2      311.81      341.50      3.29 o
  -6   4   2      723.62      674.22      5.46 o
  -5   4   2      240.30      214.37      1.94 o
  -4   4   2     1409.73     1512.02     11.37 o
  -3   4   2       23.87       17.51      0.46 o
  -2   4   2      496.45      434.88      3.38 o
  -1   4   2        8.28       11.72      0.43 o
   0   4   2      368.09      309.70      2.73 o
   1   4   2      126.00      129.59      1.64 o
   2   4   2       97.70       91.09      1.85 o
   3   4   2       75.15       77.86      1.37 o
   4   4   2      196.44      211.36      3.93 o
   5   4   2       69.11       70.76      2.78 o
   6   4   2        1.96        0.95      1.17 o
   7   4   2        2.80        3.83      1.69 o
   8   4   2       20.50       19.56      1.63 o
   9   4   2       40.43       44.75      1.50 o
  10   4   2        0.00        0.05      0.79 o
  11   4   2       14.07       17.17      1.29 o
  12   4   2        1.82        2.52      1.57 o
  13   4   2        2.80        2.54      2.00 o
 -15   5   2        0.31        1.00      2.07 o
 -14   5   2        0.05       -1.40      1.65 o
 -13   5   2        0.99        2.05      1.62 o
 -12   5   2        8.14        6.65      1.68 o
 -11   5   2        7.77        7.27      1.57 o
 -10   5   2       11.50       15.10      2.54 o
  -9   5   2      147.93      153.51      3.59 o
  -8   5   2        1.49        0.53      0.60 o
  -7   5   2      305.97      317.60      3.59 o
  -6   5   2      529.64      570.90      5.08 o
  -5   5   2      132.09      110.03      1.46 o
  -4   5   2      181.99      192.09      2.10 o
  -3   5   2     2659.38     3082.17     25.15 o
  -2   5   2       74.68       61.89      0.88 o
  -1   5   2      638.37      773.12      6.72 o
   0   5   2      448.48      481.86      4.17 o
   1   5   2      162.20      159.31      2.12 o
   2   5   2        6.81        9.46      0.61 o
   3   5   2       15.10       13.04      0.72 o
   4   5   2       12.83       15.33      0.95 o
   5   5   2       59.86       56.62      1.96 o
   6   5   2       71.44       69.54      2.28 o
   7   5   2       19.82       17.03      1.45 o
   8   5   2        0.32       -0.33      1.20 o
   9   5   2        2.41        1.55      1.86 o
  10   5   2       30.75       30.13      1.97 o
  11   5   2        0.52        0.32      1.41 o
  12   5   2        8.90        9.79      1.83 o
  13   5   2        1.18        0.95      1.68 o
 -14   6   2        0.73        1.01      1.55 o
 -13   6   2        4.31        3.95      1.69 o
 -12   6   2        2.55       -0.90      1.68 o
 -11   6   2      146.17      167.71      4.12 o
 -10   6   2        0.01        1.45      1.44 o
  -9   6   2        7.89        8.43      1.53 o
  -8   6   2        0.01       -0.71      0.71 o
  -7   6   2       76.47       77.32      1.84 o
  -6   6   2       49.33       53.49      1.59 o
  -5   6   2        0.01       -0.26      0.46 o
  -4   6   2       46.02       58.26      1.26 o
  -3   6   2      226.43      286.39      2.84 o
  -2   6   2       75.29      105.40      1.29 o
  -1   6   2      228.00      239.05      2.21 o
   0   6   2       24.99       26.97      0.77 o
   1   6   2       18.51       20.59      0.71 o
   2   6   2      214.35      225.46      3.54 o
   3   6   2      202.41      169.28      2.68 o
   4   6   2       23.72       27.19      1.16 o
   5   6   2      204.05      210.33      4.15 o
   6   6   2      137.05      132.81      3.24 o
   7   6   2       70.75       61.38      2.69 o
   8   6   2       77.31       90.56      3.11 o
   9   6   2        0.92        2.37      1.27 o
  10   6   2        0.05       -1.27      1.27 o
  11   6   2        5.07        2.54      2.22 o
  12   6   2        0.17        0.70      1.53 o
  13   6   2        0.80       -1.59      1.59 o
 -14   7   2        0.00       -0.41      1.58 o
 -13   7   2        1.57        1.23      2.10 o
 -12   7   2        3.77        3.82      1.58 o
 -11   7   2       20.91       21.30      2.18 o
 -10   7   2        5.36        4.89      1.38 o
  -9   7   2        0.22        0.02      0.88 o
  -8   7   2       62.20       71.14      2.31 o
  -7   7   2       47.98       42.39      1.37 o
  -6   7   2        1.54        2.28      0.63 o
  -5   7   2       63.83       64.29      1.37 o
  -4   7   2       64.91       57.77      1.24 o
  -3   7   2        5.21        2.95      0.49 o
  -2   7   2        4.02        0.79      0.33 o
  -1   7   2      276.64      285.21      2.47 o
   0   7   2      373.97      403.21      4.18 o
   1   7   2      147.87      147.51      1.91 o
   2   7   2       48.98       50.22      1.06 o
   3   7   2        4.31        4.59      0.60 o
   4   7   2       46.52       44.96      1.34 o
   5   7   2        3.90        0.49      0.67 o
   6   7   2      120.89      136.44      2.93 o
   7   7   2       61.61       56.40      3.10 o
   8   7   2        5.55        3.65      1.19 o
   9   7   2        9.94        8.30      1.44 o
  10   7   2        0.18       -1.24      1.24 o
  11   7   2       20.08       19.09      1.89 o
  12   7   2        1.32        0.73      1.67 o
 -13   8   2        0.27       -0.92      2.85 o
 -12   8   2        0.36       -0.33      1.78 o
 -11   8   2        0.00       -1.66      1.66 o
 -10   8   2        0.91        0.46      1.58 o
  -9   8   2        5.56        5.23      1.61 o
  -8   8   2        0.50       -0.72      0.96 o
  -7   8   2        7.08        5.25      1.26 o
  -6   8   2       42.25       44.90      1.38 o
  -5   8   2       25.35       23.62      1.29 o
  -4   8   2        8.07       12.35      0.78 o
  -3   8   2      105.19      118.37      1.91 o
  -2   8   2        0.04       -0.29      0.48 o
  -1   8   2        6.16        7.11      0.45 o
   0   8   2      301.26      329.36      3.63 o
   1   8   2        3.79        4.94      0.63 o
   2   8   2       25.14       25.77      0.89 o
   3   8   2       11.32       13.79      0.72 o
   4   8   2       40.00       46.99      1.90 o
   5   8   2       36.95       32.07      1.82 o
   6   8   2      179.53      174.32      4.75 o
   7   8   2       15.55       19.23      1.21 o
   8   8   2        0.66        0.32      1.03 o
   9   8   2        0.23       -0.08      1.15 o
  10   8   2        0.76        0.54      1.34 o
  11   8   2        6.37        5.00      1.59 o
 -12   9   2        0.00       -0.03      2.47 o
 -11   9   2        0.26       -1.32      3.36 o
 -10   9   2        1.34        0.51      2.13 o
  -9   9   2        5.60        3.85      2.09 o
  -8   9   2        9.55        8.13      2.22 o
  -7   9   2       42.75       29.89      1.56 o
  -6   9   2      135.43      119.54      2.43 o
  -5   9   2        0.53        0.26      0.71 o
  -4   9   2      102.38      108.82      2.13 o
  -3   9   2        8.76        5.25      0.73 o
  -2   9   2      119.81      104.76      2.09 o
  -1   9   2       34.83       30.40      1.29 o
   0   9   2      638.20      625.20      6.75 o
   1   9   2       77.31       73.66      1.63 o
   2   9   2       13.85       18.58      0.97 o
   3   9   2      771.61      775.99      7.74 o
   4   9   2        0.39       -1.04      1.25 o
   5   9   2       26.55       32.94      1.95 o
   6   9   2       50.72       47.57      2.25 o
   7   9   2        1.39       -0.02      1.42 o
   8   9   2        0.19       -0.35      1.33 o
   9   9   2       24.17       26.90      2.01 o
  10   9   2        0.35        1.57      1.41 o
  11   9   2        0.02       -0.05      1.67 o
 -11  10   2        1.92        1.67      3.63 o
 -10  10   2        6.78        6.38      3.73 o
  -9  10   2        1.44        0.49      3.44 o
  -8  10   2       24.04       22.53      4.27 o
  -7  10   2        0.11       -0.92      1.27 o
  -6  10   2        1.04       -0.09      1.50 o
  -5  10   2       73.89       70.03      2.58 o
  -4  10   2       65.54       58.74      2.09 o
  -3  10   2      138.99      142.61      3.01 o
  -2  10   2       12.64       12.44      1.03 o
  -1  10   2        1.06        2.66      2.74 o
   0  10   2       55.57       59.98      2.10 o
   1  10   2      169.93      177.67      5.26 o
   2  10   2      131.23      141.14      2.70 o
   3  10   2      162.16      151.35      3.65 o
   4  10   2        0.01       -1.76      1.76 o
   5  10   2       14.14       11.71      2.28 o
   6  10   2       19.43       23.68      2.70 o
   7  10   2        0.04        0.22      2.01 o
   8  10   2        0.05       -1.79      1.79 o
   9  10   2        3.03        7.61      3.68 o
  10  10   2        7.27        2.16      3.78 o
 -10  11   2        2.08       -1.67      3.58 o
  -9  11   2       12.10       11.44      3.83 o
  -8  11   2        0.18        3.93      3.19 o
  -7  11   2        0.79        0.10      2.70 o
  -6  11   2        1.30       -0.50      1.28 o
  -5  11   2        3.61        1.75      1.19 o
  -4  11   2        2.64        4.07      1.85 o
  -3  11   2        0.19        0.84      1.11 o
  -2  11   2        2.85        1.08      3.19 o
  -1  11   2        0.94       -0.15      2.90 o
   0  11   2       46.07       49.78      5.15 o
   1  11   2       23.97       21.06      1.42 o
   2  11   2        3.88        2.07      1.18 o
   3  11   2       14.51       13.21      1.08 o
   4  11   2        6.88        6.08      2.11 o
   5  11   2        2.42       -0.89      1.79 o
   6  11   2       11.08        8.16      2.28 o
   7  11   2        2.94        1.91      2.09 o
   8  11   2        1.57       -2.45      2.95 o
   9  11   2        0.15       -0.25      3.29 o
  -9  12   2        0.62        4.91      3.98 o
  -8  12   2        7.31        6.58      3.73 o
  -7  12   2        0.00        3.24      3.24 o
  -6  12   2        0.41        1.82      2.65 o
  -5  12   2        4.46        5.07      3.36 o
  -4  12   2        0.00       -0.62      2.28 o
  -3  12   2        0.66       -0.38      1.64 o
  -2  12   2       61.68       66.62      6.28 o
  -1  12   2       74.54       59.70      6.19 o
   0  12   2        1.08       -0.20      3.29 o
   1  12   2       15.94       16.20      1.42 o
   2  12   2        3.32        2.84      1.77 o
   3  12   2        0.98       -1.13      1.13 o
   4  12   2        1.20       -2.11      2.11 o
   5  12   2        0.24        1.02      1.98 o
   6  12   2        0.31        2.55      2.53 o
   7  12   2        9.01        8.97      2.59 o
  -7  13   2        1.50        9.87      3.63 o
  -6  13   2        2.03        2.06      2.90 o
  -5  13   2        1.64        3.58      2.70 o
  -4  13   2        0.09       -1.64      1.64 o
  -3  13   2        2.72        1.28      3.73 o
  -2  13   2        0.25       -1.33      3.34 o
  -1  13   2        3.32        4.17      3.83 o
   0  13   2        8.31        6.28      2.25 o
   1  13   2        0.16        0.60      2.38 o
   2  13   2        0.06        0.85      1.33 o
   3  13   2        0.98        0.25      1.22 o
   4  13   2        0.67        1.74      2.16 o
   5  13   2        0.48        0.56      2.75 o
  -3  14   2        2.71       -0.44      3.83 o
  -2  14   2        5.59        8.39      4.37 o
  -1  14   2        4.49        4.94      2.45 o
   0  14   2        0.16       -0.23      2.07 o
   1  14   2        0.02        3.17      3.61 o
   2  14   2       12.13       15.41      2.42 o
 -16   1   3        0.15        1.07      1.71 o
 -15   1   3        2.55        6.07      1.65 o
 -14   1   3        0.37        0.89      1.38 o
 -13   1   3        0.23        0.18      1.08 o
 -12   1   3        6.49        4.16      1.06 o
 -11   1   3        2.49        0.30      0.61 o
 -10   1   3        3.22        3.52      0.63 o
  -9   1   3        0.09        0.35      0.74 o
  -8   1   3      266.05      300.36      3.16 o
  -7   1   3       21.67       25.37      0.80 o
  -6   1   3       10.38       17.24      0.63 o
  -5   1   3     1211.66     1154.05      8.06 o
  -4   1   3     1353.49     1327.44      8.78 o
  -3   1   3        2.46        2.84      0.34 o
  -2   1   3      604.46      716.76      5.07 o
  -1   1   3      606.92      761.20      5.35 o
   0   1   3     3284.16     2963.12     21.53 o
   1   1   3     3463.65     3346.72     27.13 o
   2   1   3      272.32      272.56      3.92 o
   3   1   3     1235.02     1218.35     14.67 o
   4   1   3     1382.84     1470.23     17.64 o
   5   1   3      220.85      202.23      3.49 o
   6   1   3      132.67      141.80      3.40 o
   7   1   3        0.73       -0.87      0.87 o
   8   1   3        0.34        0.01      1.72 o
   9   1   3        0.63       -1.09      1.09 o
  10   1   3       12.73        9.79      1.44 o
  11   1   3        2.62        4.38      1.46 o
  12   1   3        1.38        2.97      2.33 o
  13   1   3        0.25       -0.21      1.53 o
 -16   2   3        0.08       -1.68      1.68 o
 -15   2   3        4.31        3.00      1.66 o
 -14   2   3        0.00        1.05      1.50 o
 -13   2   3        3.63        6.73      1.22 o
 -12   2   3        0.49       -0.91      0.91 o
 -11   2   3        0.61        0.10      0.63 o
 -10   2   3        0.11        1.05      0.59 o
  -9   2   3       30.12       25.07      0.92 o
  -8   2   3       42.44       46.54      1.13 o
  -7   2   3       12.20       11.07      0.59 o
  -6   2   3        3.47        1.85      0.39 o
  -5   2   3      125.54      122.65      1.33 o
  -4   2   3      238.14      262.79      2.31 o
  -3   2   3     2377.72     2172.31     15.95 o
  -2   2   3     1169.06     1184.04      9.36 o
  -1   2   3      405.37      425.63      3.67 o
   0   2   3        1.32        0.16      0.27 o
   1   2   3     3222.00     3106.73     25.27 o
   2   2   3      682.70      700.43      6.19 o
   3   2   3      416.89      365.56      4.48 o
   4   2   3      123.59      165.60      2.90 o
   5   2   3      390.91      406.58      6.44 o
   6   2   3      195.48      178.74      3.13 o
   7   2   3       23.91       28.37      1.25 o
   8   2   3        8.88       10.20      1.20 o
   9   2   3        0.44       -0.63      1.04 o
  10   2   3       16.33       12.68      1.47 o
  11   2   3        4.45        3.00      1.40 o
  12   2   3        3.92        4.94      1.80 o
  13   2   3        1.66        3.12      1.59 o
 -16   3   3        0.08        0.45      1.72 o
 -15   3   3        1.90        1.45      1.61 o
 -14   3   3        8.02        7.46      1.47 o
 -13   3   3        3.72        1.64      1.12 o
 -12   3   3       19.09       16.16      1.31 o
 -11   3   3       14.99       19.21      1.47 o
 -10   3   3       19.33       30.28      1.04 o
  -9   3   3        5.57        7.04      0.67 o
  -8   3   3       65.54       70.72      1.39 o
  -7   3   3     1121.33     1114.37      8.76 o
  -6   3   3      840.65      906.31      7.17 o
  -5   3   3      941.70      860.58      6.17 o
  -4   3   3      242.50      265.37      2.33 o
  -3   3   3        0.43        0.05      0.26 o
  -2   3   3     1139.47     1186.43     10.68 o
  -1   3   3       81.74      122.66      1.56 o
   0   3   3       33.02       42.89      1.01 o
   1   3   3      471.15      464.09      4.24 o
   2   3   3      283.90      278.60      2.78 o
   3   3   3       14.22       12.24      0.65 o
   4   3   3      105.26       85.39      1.63 o
   5   3   3        3.07        0.78      0.56 o
   6   3   3        0.48        0.05      0.63 o
   7   3   3        4.10        2.79      0.85 o
   8   3   3        6.54        8.98      0.97 o
   9   3   3        3.72        2.89      0.93 o
  10   3   3        0.00        0.28      0.92 o
  11   3   3        1.39        0.94      1.27 o
  12   3   3        6.74        8.97      1.60 o
  13   3   3        1.00        0.40      2.00 o
 -15   4   3        1.10       -0.83      1.47 o
 -14   4   3        1.61       -0.07      1.25 o
 -13   4   3       31.26       25.19      1.62 o
 -12   4   3        6.27        8.05      1.20 o
 -11   4   3        2.42        3.37      1.06 o
 -10   4   3      440.71      400.91      7.04 o
  -9   4   3       26.02       25.88      0.96 o
  -8   4   3       82.52       83.20      1.38 o
  -7   4   3       46.32       46.53      0.98 o
  -6   4   3      126.10      105.33      1.56 o
  -5   4   3       52.12       53.73      0.89 o
  -4   4   3     1486.57     1587.07     13.14 o
  -3   4   3       79.31       86.21      1.16 o
  -2   4   3     1385.04     1434.93     11.31 o
  -1   4   3      138.45      176.77      2.07 o
   0   4   3       51.00       44.52      0.81 o
   1   4   3       35.51       36.99      0.70 o
   2   4   3      116.44      136.36      2.02 o
   3   4   3       65.53       71.89      1.59 o
   4   4   3      748.80      741.06     11.10 o
   5   4   3        0.32        4.11      1.26 o
   6   4   3        1.35        2.72      1.14 o
   7   4   3       11.05        9.23      0.95 o
   8   4   3       16.89       14.77      1.35 o
   9   4   3        0.30        2.01      0.68 o
  10   4   3        0.39        0.31      0.93 o
  11   4   3        1.34        2.68      1.02 o
  12   4   3        0.25        1.34      1.94 o
  13   4   3        0.35        0.50      2.04 o
 -15   5   3        0.12        2.77      1.88 o
 -14   5   3        3.28        2.18      1.54 o
 -13   5   3        0.01        1.85      1.45 o
 -12   5   3       52.42       55.70      2.40 o
 -11   5   3        0.02       -1.10      1.21 o
 -10   5   3      245.69      266.71      5.68 o
  -9   5   3      428.05      393.88      6.48 o
  -8   5   3       34.41       36.51      1.30 o
  -7   5   3       24.54       26.65      1.19 o
  -6   5   3        0.80        0.74      0.48 o
  -5   5   3      546.96      560.34      4.71 o
  -4   5   3      386.67      414.95      3.28 o
  -3   5   3        2.34        1.75      0.35 o
  -2   5   3     2427.61     2700.14     19.80 o
  -1   5   3      582.22      676.15      5.66 o
   0   5   3      354.30      376.91      3.59 o
   1   5   3        6.09        3.16      0.52 o
   2   5   3      142.67      136.79      2.06 o
   3   5   3        2.57        2.05      0.69 o
   4   5   3       24.90       25.42      1.40 o
   5   5   3      229.93      242.24      4.76 o
   6   5   3       63.48       57.38      2.25 o
   7   5   3       53.99       48.41      2.23 o
   8   5   3        2.00       -0.01      1.29 o
   9   5   3        2.79        2.21      1.36 o
  10   5   3        0.21        0.31      1.52 o
  11   5   3        2.68        4.00      1.53 o
  12   5   3        0.08        0.88      1.62 o
 -15   6   3        1.90        0.06      2.34 o
 -14   6   3        0.26        1.18      1.58 o
 -13   6   3        0.21        2.41      1.53 o
 -12   6   3        0.01        1.33      1.42 o
 -11   6   3        0.17       -1.04      1.37 o
 -10   6   3       54.79       55.50      3.35 o
  -9   6   3       97.16       90.27      2.45 o
  -8   6   3        5.43        5.62      1.04 o
  -7   6   3       44.92       48.96      1.56 o
  -6   6   3      141.58      138.57      2.53 o
  -5   6   3      139.45      171.61      2.10 o
  -4   6   3        5.80        4.15      0.43 o
  -3   6   3       23.97       21.76      0.59 o
  -2   6   3       29.50       40.29      0.87 o
  -1   6   3        3.97        3.55      0.38 o
   0   6   3       54.40       53.19      1.18 o
   1   6   3       17.70       17.74      0.86 o
   2   6   3       35.41       29.54      1.15 o
   3   6   3       85.35       82.11      2.01 o
   4   6   3      128.03      119.91      3.85 o
   5   6   3       20.97       25.21      1.58 o
   6   6   3       26.15       35.27      1.88 o
   7   6   3       34.53       35.63      2.97 o
   8   6   3        8.29        8.49      1.49 o
   9   6   3        8.37        7.75      1.62 o
  10   6   3        0.05       -0.91      1.35 o
  11   6   3        0.72        2.87      1.53 o
  12   6   3        0.35       -1.54      1.54 o
 -14   7   3        0.69        0.74      1.57 o
 -13   7   3        8.52        6.77      1.64 o
 -12   7   3        2.18        3.01      1.44 o
 -11   7   3        0.30       -0.08      1.77 o
 -10   7   3       14.56       19.40      2.21 o
  -9   7   3       64.25       59.35      2.41 o
  -8   7   3        5.21        2.53      0.98 o
  -7   7   3        5.01        4.36      0.84 o
  -6   7   3        0.43        2.79      1.82 o
  -5   7   3       72.37       75.67      1.76 o
  -4   7   3       37.58       27.89      0.86 o
  -3   7   3        1.59        0.00      0.38 o
  -2   7   3       22.25       23.34      0.69 o
  -1   7   3       20.55       17.31      0.58 o
   0   7   3      130.93      140.11      1.88 o
   1   7   3       70.23       68.91      1.40 o
   2   7   3        7.61        8.12      0.81 o
   3   7   3       20.50       23.13      1.24 o
   4   7   3       10.64       13.78      1.05 o
   5   7   3        0.09       -0.05      0.91 o
   6   7   3        1.31        0.43      1.01 o
   7   7   3       32.32       34.35      2.68 o
   8   7   3       42.20       36.50      1.99 o
   9   7   3        0.99        1.62      1.27 o
  10   7   3        4.58        5.46      1.58 o
  11   7   3        1.38        3.25      1.59 o
 -13   8   3        0.78        0.92      2.15 o
 -12   8   3        0.95        2.49      1.79 o
 -11   8   3        0.11       -1.71      1.71 o
 -10   8   3        0.21        4.65      1.78 o
  -9   8   3        5.32        8.68      1.69 o
  -8   8   3        5.85        2.49      1.26 o
  -7   8   3        0.23       -0.83      0.83 o
  -6   8   3        0.58       -0.66      0.66 o
  -5   8   3        0.08       -0.21      0.60 o
  -4   8   3        0.19       -0.51      0.51 o
  -3   8   3       17.34       18.88      0.91 o
  -2   8   3        7.84        7.00      0.45 o
  -1   8   3      205.05      199.16      2.40 o
   0   8   3        9.13       10.63      0.70 o
   1   8   3        0.04       -0.39      0.54 o
   2   8   3      149.71      154.91      2.19 o
   3   8   3      151.19      136.96      2.69 o
   4   8   3       86.72       88.83      2.31 o
   5   8   3       34.02       29.89      1.56 o
   6   8   3        0.72       -0.90      0.90 o
   7   8   3        0.11       -0.99      0.99 o
   8   8   3        1.79        1.97      2.24 o
   9   8   3       10.22        8.59      1.50 o
  10   8   3        1.10        2.31      1.41 o
  11   8   3        0.15       -1.58      1.58 o
 -13   9   3        0.82        4.71      4.03 o
 -12   9   3        0.11       -2.43      2.43 o
 -11   9   3        1.25        3.58      3.73 o
 -10   9   3        0.27        0.98      2.28 o
  -9   9   3        7.19        8.00      3.29 o
  -8   9   3       11.88        8.72      1.87 o
  -7   9   3        8.25        7.82      1.48 o
  -6   9   3        3.33        0.06      1.04 o
  -5   9   3       47.76       44.33      2.52 o
  -4   9   3       23.27       18.11      1.26 o
  -3   9   3       15.25       20.25      1.14 o
  -2   9   3       19.27       21.92      1.93 o
  -1   9   3        0.12       -0.04      0.51 o
   0   9   3       92.91       96.65      1.74 o
   1   9   3       53.84       55.97      1.57 o
   2   9   3      280.53      284.71      3.61 o
   3   9   3      142.81      143.42      2.55 o
   4   9   3       26.78       25.71      1.10 o
   5   9   3        4.58        1.96      1.09 o
   6   9   3        1.39       -0.58      0.93 o
   7   9   3        0.02       -0.44      0.98 o
   8   9   3        2.32        2.35      1.15 o
   9   9   3        0.18       -1.70      1.70 o
  10   9   3        6.24        5.61      1.69 o
 -12  10   3        1.99        4.33      2.98 o
 -11  10   3        0.02        0.88      3.63 o
 -10  10   3        9.49        6.04      3.78 o
  -9  10   3        2.32       -0.64      3.19 o
  -8  10   3        0.00        1.37      2.99 o
  -7  10   3       68.28       66.09      6.75 o
  -6  10   3       19.76       18.95      1.73 o
  -5  10   3        3.64        3.74      1.47 o
  -4  10   3      207.54      192.78      3.77 o
  -3  10   3        9.82        8.15      1.11 o
  -2  10   3        0.26       -0.05      1.66 o
  -1  10   3       14.19        9.94      0.96 o
   0  10   3      160.02      159.31      3.13 o
   1  10   3        0.28        1.40      1.23 o
   2  10   3      315.63      320.78      5.13 o
   3  10   3       10.33       12.84      1.64 o
   4  10   3        2.53        3.92      0.85 o
   5  10   3       32.34       19.83      2.72 o
   6  10   3       16.49       19.98      5.57 o
   7  10   3        1.47        6.15      2.11 o
   8  10   3        0.21       -0.86      2.01 o
   9  10   3        4.78        6.14      3.73 o
 -10  11   3        0.11        4.22      3.58 o
  -9  11   3        0.01       -2.95      2.95 o
  -8  11   3        2.32        8.59      3.58 o
  -7  11   3        0.00       -0.70      2.26 o
  -6  11   3        2.53        2.02      1.92 o
  -5  11   3        6.49        3.28      1.88 o
  -4  11   3        1.34        2.32      1.30 o
  -3  11   3       26.25       22.31      1.48 o
  -2  11   3       90.41      102.26      4.61 o
  -1  11   3      253.57      256.53      7.24 o
   0  11   3        0.08       -0.99      0.99 o
   1  11   3       13.20       16.03      1.45 o
   2  11   3        0.02       -1.20      1.20 o
   3  11   3       30.21       26.15      1.39 o
   4  11   3        2.54       -0.61      1.92 o
   5  11   3        6.82        4.43      2.10 o
   6  11   3       22.28       27.30      5.84 o
   7  11   3       11.98        9.82      2.90 o
   8  11   3        0.60       -1.96      3.24 o
  -9  12   3       18.44       24.01      4.81 o
  -8  12   3        0.41        2.45      3.39 o
  -7  12   3        0.82        0.60      2.07 o
  -6  12   3        0.49       -1.05      2.01 o
  -5  12   3        2.39        5.02      2.12 o
  -4  12   3        1.73        1.09      1.25 o
  -3  12   3       12.79        9.42      3.88 o
  -2  12   3       29.96       33.82      3.26 o
  -1  12   3        0.35       -1.83      2.01 o
   0  12   3        5.02        7.09      2.16 o
   1  12   3        0.04       -0.04      1.35 o
   2  12   3        1.29        2.16      1.38 o
   3  12   3        8.64        5.97      1.41 o
   4  12   3        0.22       -1.69      1.96 o
   5  12   3        0.05        0.45      2.31 o
   6  12   3        7.68        5.33      5.67 o
  -7  13   3        0.42        0.34      3.24 o
  -6  13   3        3.64        4.58      2.37 o
  -5  13   3       22.99       27.79      5.40 o
  -4  13   3        0.07        1.66      1.62 o
  -3  13   3       17.98       16.64      4.10 o
  -2  13   3        2.36       -2.06      2.17 o
  -1  13   3       25.84       25.57      2.99 o
   0  13   3       19.56       22.12      2.82 o
   1  13   3        5.40        3.46      1.06 o
   2  13   3        0.40        0.35      1.42 o
   3  13   3        3.88        3.35      1.41 o
   4  13   3        0.02        1.71      2.23 o
   5  13   3        2.24       -0.05      3.04 o
  -4  14   3        5.90        7.03      3.14 o
  -3  14   3        3.40        4.34      3.63 o
  -2  14   3        0.19       -2.22      2.22 o
  -1  14   3        0.70       -1.78      2.22 o
   0  14   3        0.05        0.29      3.26 o
   1  14   3        0.04        0.07      2.10 o
 -16   0   4        0.91       -2.24      2.92 o
 -15   0   4        3.07        3.95      2.28 o
 -14   0   4        1.23       -0.45      1.90 o
 -13   0   4        1.42       -0.16      1.75 o
 -12   0   4       17.09       27.00      1.77 o
 -11   0   4       58.20       56.62      2.26 o
 -10   0   4       83.25       90.37      2.94 o
  -9   0   4       46.17       42.73      1.62 o
  -8   0   4      321.59      346.32      4.84 o
  -7   0   4     1227.62     1210.84     11.29 o
  -6   0   4       25.44       50.39      1.27 o
  -5   0   4     2620.48     2580.50     26.97 o
  -4   0   4     1502.37     1564.61     20.22 o
  -3   0   4     2593.44     2793.88     38.59 o
  -2   0   4      179.47      190.33      3.07 o
  -1   0   4      561.60      510.70      5.44 o
   0   0   4     4338.36     4663.61     47.69 o
   1   0   4      349.77      430.14      6.76 o
   2   0   4      250.74      179.10      3.98 o
   3   0   4     2003.15     1817.96     30.60 o
   4   0   4       27.02       19.12      2.11 o
   5   0   4      331.85      283.04      6.58 o
   6   0   4       58.97       52.42      2.81 o
   7   0   4      191.26      188.76     11.76 o
   8   0   4        4.65        0.64      1.77 o
   9   0   4      129.23      149.09      5.19 o
  10   0   4        0.11       -0.98      1.85 o
  11   0   4        1.23       -1.82      1.82 o
  12   0   4       10.37        8.39      2.47 o
  13   0   4        0.91       -0.41      2.24 o
 -16   1   4        0.45        1.58      2.41 o
 -15   1   4        2.04        6.71      1.72 o
 -14   1   4        5.44        5.29      1.53 o
 -13   1   4        2.46        1.84      1.20 o
 -12   1   4       18.17       18.30      1.22 o
 -11   1   4       27.93       21.41      1.09 o
 -10   1   4       12.39       13.13      0.90 o
  -9   1   4        0.07        0.24      0.50 o
  -8   1   4        8.76       11.11      0.59 o
  -7   1   4        1.54        6.38      0.70 o
  -6   1   4      173.63      151.57      1.64 o
  -5   1   4      206.33      178.08      1.92 o
  -4   1   4      124.31      123.76      1.37 o
  -3   1   4      149.59      151.35      1.58 o
  -2   1   4     1192.62     1137.86      8.28 o
  -1   1   4      448.38      427.01      3.45 o
   0   1   4     1376.65     1393.54     11.08 o
   1   1   4       31.49       31.98      1.03 o
   2   1   4      508.93      494.09      6.62 o
   3   1   4      172.34      147.04      2.80 o
   4   1   4       19.57       23.50      1.26 o
   5   1   4        3.34        4.61      0.83 o
   6   1   4      223.22      214.20      3.94 o
   7   1   4       20.73       21.16      1.48 o
   8   1   4      113.19      114.81      3.10 o
   9   1   4        9.44        8.19      1.40 o
  10   1   4        2.37        1.48      1.38 o
  11   1   4        5.34        3.88      1.49 o
  12   1   4        0.35        1.34      1.50 o
  13   1   4        0.09        0.69      1.71 o
 -16   2   4        0.12        1.03      1.76 o
 -15   2   4        4.82        5.41      1.73 o
 -14   2   4        1.54        2.23      1.48 o
 -13   2   4        7.51        8.82      1.26 o
 -12   2   4        0.52        0.04      0.92 o
 -11   2   4        1.81        3.62      0.77 o
 -10   2   4      100.79      101.02      1.94 o
  -9   2   4        8.23        7.79      0.74 o
  -8   2   4        9.76        7.51      0.57 o
  -7   2   4        0.57       -0.41      0.41 o
  -6   2   4        2.34        5.84      0.51 o
  -5   2   4       19.47       14.63      0.58 o
  -4   2   4        3.10        5.95      0.42 o
  -3   2   4      213.47      238.69      2.29 o
  -2   2   4        0.59        2.91      0.38 o
  -1   2   4       49.10       64.36      1.35 o
   0   2   4     1178.73     1094.06     10.03 o
   1   2   4       49.95       34.23      0.93 o
   2   2   4       62.90       61.97      1.47 o
   3   2   4        0.43        0.44      0.61 o
   4   2   4      242.34      245.55      3.55 o
   5   2   4       70.38       78.21      1.87 o
   6   2   4        7.98        9.26      1.09 o
   7   2   4       21.87       25.66      1.33 o
   8   2   4        0.64       -0.55      0.92 o
   9   2   4        7.57        8.88      1.39 o
  10   2   4        0.94       -0.06      1.32 o
  11   2   4        9.91       10.09      1.65 o
  12   2   4        0.65        1.31      1.53 o
  13   2   4        0.02        0.65      1.56 o
 -16   3   4        0.15       -0.40      1.63 o
 -15   3   4        0.14       -1.49      1.49 o
 -14   3   4        3.39        3.72      1.44 o
 -13   3   4        2.45        1.05      1.26 o
 -12   3   4        5.02        4.67      1.13 o
 -11   3   4       36.85       37.10      1.60 o
 -10   3   4        8.31        4.48      0.76 o
  -9   3   4        6.87        7.27      0.65 o
  -8   3   4      231.14      220.33      2.35 o
  -7   3   4      183.28      220.90      2.83 o
  -6   3   4        0.51       -0.29      0.33 o
  -5   3   4      453.78      452.70      3.61 o
  -4   3   4        0.25       -0.04      0.33 o
  -3   3   4        5.03        3.80      0.43 o
  -2   3   4        3.12        6.05      0.41 o
  -1   3   4       56.35       51.80      1.17 o
   0   3   4      407.12      471.29      4.42 o
   1   3   4     1516.44     1572.42     13.22 o
   2   3   4     1168.11     1190.66     11.75 o
   3   3   4      512.75      488.01      5.86 o
   4   3   4        7.37       12.70      0.82 o
   5   3   4      273.67      306.06      4.20 o
   6   3   4        9.88        8.59      0.86 o
   7   3   4       55.65       71.78      1.94 o
   8   3   4        0.44        0.16      0.86 o
   9   3   4        1.15       -0.13      0.95 o
  10   3   4        0.24        1.19      1.25 o
  11   3   4        3.10        2.57      1.39 o
  12   3   4        1.76        3.34      1.56 o
 -15   4   4        0.11       -1.18      1.37 o
 -14   4   4        3.59        1.81      1.26 o
 -13   4   4        1.81       -1.08      1.14 o
 -12   4   4        3.27        1.73      1.13 o
 -11   4   4       26.90       30.54      1.54 o
 -10   4   4       66.56       60.41      1.98 o
  -9   4   4        1.45       -0.06      0.57 o
  -8   4   4       17.65       13.41      0.81 o
  -7   4   4       30.44       35.46      1.13 o
  -6   4   4      287.12      308.15      2.95 o
  -5   4   4      256.49      270.94      2.53 o
  -4   4   4      126.33      128.75      1.51 o
  -3   4   4     1158.29     1211.47     10.38 o
  -2   4   4       14.58        8.59      0.60 o
  -1   4   4      271.29      288.30      2.97 o
   0   4   4       27.68       39.32      0.91 o
   1   4   4        0.65        1.17      0.42 o
   2   4   4      867.90      930.17      8.70 o
   3   4   4       20.06       16.33      0.71 o
   4   4   4       35.77       42.63      1.14 o
   5   4   4      127.30      146.95      2.36 o
   6   4   4       91.80       82.86      1.73 o
   7   4   4       10.13        9.30      0.93 o
   8   4   4        0.10       -0.61      0.98 o
   9   4   4        1.49       -0.49      0.75 o
  10   4   4        5.43        9.44      1.10 o
  11   4   4        3.03        4.15      1.81 o
  12   4   4        6.26        5.37      2.25 o
 -15   5   4        0.37       -0.29      1.87 o
 -14   5   4        4.02        3.54      1.60 o
 -13   5   4        3.17        1.06      1.43 o
 -12   5   4        0.26       -1.36      1.36 o
 -11   5   4       32.33       39.60      2.03 o
 -10   5   4        3.27        4.48      1.43 o
  -9   5   4       61.43       54.02      2.01 o
  -8   5   4      395.62      380.21      5.55 o
  -7   5   4        0.26        0.75      0.58 o
  -6   5   4       23.73       20.01      0.67 o
  -5   5   4       15.78       17.61      0.61 o
  -4   5   4      190.90      178.07      1.96 o
  -3   5   4        0.30       -0.03      0.35 o
  -2   5   4      198.88      187.34      2.08 o
  -1   5   4     1149.82     1132.37     10.39 o
   0   5   4      152.01      145.37      1.82 o
   1   5   4      160.33      183.95      2.28 o
   2   5   4        1.47       -0.54      0.54 o
   3   5   4       97.35       91.21      2.12 o
   4   5   4       31.71       33.10      2.57 o
   5   5   4       25.59       16.91      2.17 o
   6   5   4        1.04        3.49      1.22 o
   7   5   4        4.31        3.80      1.33 o
   8   5   4        1.04       -0.14      1.40 o
   9   5   4        0.20       -0.21      1.48 o
  10   5   4        3.00        4.49      1.79 o
  11   5   4        0.12        3.24      3.07 o
  12   5   4        3.38        4.98      2.16 o
 -15   6   4        0.19        1.24      1.80 o
 -14   6   4        2.26        2.41      1.61 o
 -13   6   4        5.62        4.74      1.61 o
 -12   6   4      103.85       92.28      3.12 o
 -11   6   4        0.84       -0.42      1.53 o
 -10   6   4       93.54      113.36      3.58 o
  -9   6   4       43.82       47.21      2.09 o
  -8   6   4        0.73       -0.67      0.83 o
  -7   6   4       12.46       10.03      0.84 o
  -6   6   4       45.55       42.18      1.00 o
  -5   6   4       77.41       75.81      1.31 o
  -4   6   4       24.22       18.25      0.78 o
  -3   6   4      138.03      150.27      1.78 o
  -2   6   4       86.28      114.99      1.43 o
  -1   6   4        8.56        6.35      0.46 o
   0   6   4      120.90      136.36      1.80 o
   1   6   4       95.18       82.79      1.69 o
   2   6   4        8.29        6.86      0.92 o
   3   6   4       15.83       12.61      1.08 o
   4   6   4       31.81       33.29      1.78 o
   5   6   4       45.02       45.72      2.13 o
   6   6   4       10.99       10.90      2.04 o
   7   6   4        3.55        2.18      1.30 o
   8   6   4        4.93        2.45      1.85 o
   9   6   4        4.50        4.10      1.61 o
  10   6   4        0.74        1.04      1.62 o
  11   6   4        0.08        0.28      2.23 o
 -14   7   4        2.72        2.51      2.67 o
 -13   7   4       12.49       12.17      2.18 o
 -12   7   4       15.85       15.95      2.16 o
 -11   7   4        3.91        5.18      1.75 o
 -10   7   4        0.84        0.65      1.49 o
  -9   7   4       62.79       62.29      3.09 o
  -8   7   4        1.01       -0.81      0.91 o
  -7   7   4       13.51       16.34      1.47 o
  -6   7   4       18.23       13.72      0.78 o
  -5   7   4        0.19       -0.42      0.42 o
  -4   7   4        2.68        4.44      0.56 o
  -3   7   4       65.46       69.30      1.19 o
  -2   7   4        7.46        6.59      0.54 o
  -1   7   4       30.71       25.37      0.71 o
   0   7   4        6.43        5.65      0.62 o
   1   7   4      205.43      200.73      3.63 o
   2   7   4       53.55       52.84      1.84 o
   3   7   4       15.34       23.91      1.36 o
   4   7   4       25.54       26.68      1.59 o
   5   7   4        0.20        1.19      1.08 o
   6   7   4        2.59        6.58      1.35 o
   7   7   4        0.01        0.09      1.29 o
   8   7   4        4.31        1.68      1.48 o
   9   7   4        0.00        1.40      1.57 o
  10   7   4        3.20        2.68      1.68 o
  11   7   4        0.04       -1.51      1.51 o
 -13   8   4        4.75        3.93      2.33 o
 -12   8   4        1.30        1.53      2.09 o
 -11   8   4       15.17       10.10      1.97 o
 -10   8   4        6.98        6.23      1.64 o
  -9   8   4        2.38        1.11      1.19 o
  -8   8   4       42.09       36.41      1.59 o
  -7   8   4        6.37        7.70      1.36 o
  -6   8   4        0.28        1.25      0.81 o
  -5   8   4        2.17        1.65      0.63 o
  -4   8   4       65.88       79.11      1.59 o
  -3   8   4        2.40        3.65      0.46 o
  -2   8   4       10.97       10.30      0.61 o
  -1   8   4      110.35      104.52      1.75 o
   0   8   4       43.78       41.38      1.20 o
   1   8   4       27.13       29.72      1.14 o
   2   8   4       29.54       28.15      1.39 o
   3   8   4       20.29       21.19      3.13 o
   4   8   4       25.33       38.39      3.38 o
   5   8   4        9.65        5.80      1.27 o
   6   8   4       13.15        9.60      1.42 o
   7   8   4        8.72       11.51      1.57 o
   8   8   4        1.00        2.03      1.33 o
   9   8   4        0.12        1.46      1.39 o
  10   8   4        0.42       -0.36      1.61 o
 -13   9   4        2.03        4.47      3.04 o
 -12   9   4        1.93        8.33      3.02 o
 -11   9   4        2.45        2.29      2.64 o
 -10   9   4        0.40       -2.07      2.07 o
  -9   9   4        2.88        1.16      2.90 o
  -8   9   4       12.52        9.82      2.23 o
  -7   9   4       71.88       68.33      3.95 o
  -6   9   4        2.98        0.72      1.09 o
  -5   9   4       66.19       48.54      2.11 o
  -4   9   4        0.00        0.22      1.25 o
  -3   9   4       16.19       17.01      1.55 o
  -2   9   4        8.73        9.28      1.04 o
  -1   9   4       47.88       55.99      3.05 o
   0   9   4        6.42        8.25      1.38 o
   1   9   4      133.94      143.34      3.21 o
   2   9   4      394.58      387.52      6.01 o
   3   9   4       33.97       42.39      1.89 o
   4   9   4       69.54       72.74      2.41 o
   5   9   4       41.43       43.36      2.19 o
   6   9   4       19.80       19.17      2.10 o
   7   9   4        0.52       -0.07      1.29 o
   8   9   4        6.84        7.68      1.99 o
   9   9   4        1.68        2.74      1.56 o
 -12  10   4        0.01        2.72      2.90 o
 -11  10   4        0.13       -0.55      2.65 o
 -10  10   4        1.03       -2.31      2.31 o
  -9  10   4        0.62       -1.20      2.37 o
  -8  10   4        2.01        2.18      1.76 o
  -7  10   4       24.56       28.22      2.54 o
  -6  10   4        0.00        0.15      1.49 o
  -5  10   4        0.20       -0.78      1.38 o
  -4  10   4       22.69       19.53      1.75 o
  -3  10   4        6.19        5.10      1.09 o
  -2  10   4       86.16       83.31      2.45 o
  -1  10   4        2.78        2.46      1.05 o
   0  10   4       83.99       80.92      2.54 o
   1  10   4      124.91      134.72      3.72 o
   2  10   4       51.24       56.87      2.19 o
   3  10   4       88.84       95.10      2.54 o
   4  10   4       31.98       34.90      2.09 o
   5  10   4        3.95        2.01      1.44 o
   6  10   4        0.11       -0.17      1.19 o
   7  10   4        1.42       -1.21      1.21 o
   8  10   4        3.90        8.91      2.26 o
 -10  11   4        0.44       -2.40      2.80 o
  -9  11   4        0.04        2.30      2.60 o
  -8  11   4        3.36        2.21      2.56 o
  -7  11   4        4.27        3.25      2.13 o
  -6  11   4        1.64        2.05      1.66 o
  -5  11   4        9.47        5.87      1.66 o
  -4  11   4        6.07        6.63      1.22 o
  -3  11   4        5.51        5.66      1.26 o
  -2  11   4       25.29       32.53      3.12 o
  -1  11   4      119.86      128.95      3.10 o
   0  11   4       36.58       43.39      2.17 o
   1  11   4        3.92        0.41      1.40 o
   2  11   4       44.26       47.90      2.66 o
   3  11   4       32.29       34.82      2.13 o
   4  11   4       17.15       19.71      2.31 o
   5  11   4        9.21        5.25      2.38 o
   6  11   4        0.18       -0.99      2.08 o
   7  11   4        0.39       -0.61      2.16 o
  -9  12   4        1.59       -0.89      2.61 o
  -8  12   4        1.91        0.24      1.87 o
  -7  12   4        0.12       -1.66      1.66 o
  -6  12   4        8.20        6.46      1.91 o
  -5  12   4       20.87       22.47      2.24 o
  -4  12   4       13.69       12.11      1.35 o
  -3  12   4       12.69       15.29      2.87 o
  -2  12   4        0.36        1.02      2.15 o
  -1  12   4       11.83        8.72      4.61 o
   0  12   4       46.13       50.34      2.07 o
   1  12   4        0.74       -0.11      1.55 o
   2  12   4        6.24        8.76      1.63 o
   3  12   4        0.34        0.57      2.13 o
   4  12   4        0.02       -1.99      2.08 o
   5  12   4        4.13        2.03      2.31 o
   6  12   4        7.39        6.23      2.48 o
  -7  13   4        0.05        2.53      2.06 o
  -6  13   4       11.59       17.56      2.42 o
  -5  13   4        8.34        8.81      1.99 o
  -4  13   4       16.20       11.46      3.15 o
  -3  13   4        7.88       14.19      2.98 o
  -2  13   4        0.03       -1.76      2.13 o
  -1  13   4        0.25        3.57      2.27 o
   0  13   4        2.82       -0.57      3.46 o
   1  13   4        1.73        2.61      1.52 o
   2  13   4        0.00        0.38      1.48 o
   3  13   4        1.54        3.46      1.47 o
  -2  14   4        1.58        3.90      2.64 o
  -1  14   4        0.41        1.04      2.65 o
 -16   1   5        2.83        1.97      1.74 o
 -15   1   5        1.59        0.96      1.57 o
 -14   1   5        0.92       -0.72      1.38 o
 -13   1   5       31.11       31.33      1.66 o
 -12   1   5        5.57        3.91      1.21 o
 -11   1   5        7.54        6.95      0.88 o
 -10   1   5        1.21        2.38      0.65 o
  -9   1   5        0.45       -0.04      0.46 o
  -8   1   5       37.18       31.60      0.75 o
  -7   1   5      231.91      232.66      2.53 o
  -6   1   5      191.73      196.31      2.50 o
  -5   1   5       16.83       20.10      0.78 o
  -4   1   5     1633.45     1621.92     12.98 o
  -3   1   5      787.64      803.95      6.81 o
  -2   1   5     1187.70     1191.21      9.70 o
  -1   1   5      465.93      514.70      5.66 o
   0   1   5      369.29      365.47      3.99 o
   1   1   5       45.68       40.15      1.67 o
   2   1   5     1374.27     1270.31     17.78 o
   3   1   5      294.15      282.92      4.59 o
   4   1   5      196.88      229.61      4.08 o
   5   1   5        2.50        4.81      1.16 o
   6   1   5        0.99       -0.85      0.85 o
   7   1   5        8.59       11.57      1.28 o
   8   1   5        8.49        6.82      2.78 o
   9   1   5       12.45       13.04      1.67 o
  10   1   5        0.00       -1.30      1.30 o
  11   1   5        0.34        0.00      1.48 o
  12   1   5        0.05       -1.58      1.58 o
 -16   2   5        0.10       -1.19      1.73 o
 -15   2   5        0.02        0.68      1.66 o
 -14   2   5        0.05        0.97      1.51 o
 -13   2   5       11.78       11.55      1.33 o
 -12   2   5       12.72       17.88      1.52 o
 -11   2   5       20.27       19.04      1.09 o
 -10   2   5       73.14       84.02      1.61 o
  -9   2   5      140.68      145.67      2.04 o
  -8   2   5        8.94       12.62      0.73 o
  -7   2   5      117.99      124.24      1.82 o
  -6   2   5        3.50        3.31      0.51 o
  -5   2   5       29.91       23.36      0.81 o
  -4   2   5       15.37       24.03      0.71 o
  -3   2   5       38.34       25.28      0.76 o
  -2   2   5      336.77      356.39      3.63 o
  -1   2   5       63.92       66.24      1.25 o
   0   2   5       48.27       40.23      1.29 o
   1   2   5       36.49       33.83      1.24 o
   2   2   5      929.89     1049.23     11.70 o
   3   2   5        8.83        5.03      0.92 o
   4   2   5       22.70       15.13      1.05 o
   5   2   5       19.86       19.65      1.25 o
   6   2   5       11.29        9.90      1.07 o
   7   2   5       49.77       55.80      1.97 o
   8   2   5        6.08        4.20      1.31 o
   9   2   5       20.40       19.56      1.69 o
  10   2   5        0.01       -0.21      1.37 o
  11   2   5        5.55       10.97      1.79 o
  12   2   5        0.48       -1.74      1.74 o
 -16   3   5        1.56        1.75      1.71 o
 -15   3   5        0.26       -1.48      1.48 o
 -14   3   5        1.07        0.69      1.33 o
 -13   3   5        1.02       -0.65      1.14 o
 -12   3   5        1.20       -0.02      1.02 o
 -11   3   5        9.93        7.03      1.10 o
 -10   3   5        0.21       -0.20      0.63 o
  -9   3   5        4.99        5.80      0.66 o
  -8   3   5       73.17       70.85      1.37 o
  -7   3   5        6.94        5.64      0.58 o
  -6   3   5      341.80      331.03      3.23 o
  -5   3   5       10.21        9.01      0.62 o
  -4   3   5       51.44       51.15      1.13 o
  -3   3   5       57.23       51.39      1.07 o
  -2   3   5      139.04      123.83      2.53 o
  -1   3   5       80.82       85.94      1.53 o
   0   3   5      142.46      139.00      1.99 o
   1   3   5      516.99      523.57      5.76 o
   2   3   5       14.15       13.15      0.78 o
   3   3   5        1.51        5.16      0.70 o
   4   3   5       61.21       73.47      1.78 o
   5   3   5       16.92       11.27      0.96 o
   6   3   5        0.52        0.53      0.79 o
   7   3   5       11.11       10.54      1.55 o
   8   3   5       11.35       14.20      1.25 o
   9   3   5       24.79       27.95      1.83 o
  10   3   5        7.64        5.57      1.52 o
  11   3   5        0.08       -0.58      1.47 o
  12   3   5        0.01        0.25      1.53 o
 -16   4   5        0.03        2.47      1.62 o
 -15   4   5        4.50        4.21      1.54 o
 -14   4   5        0.14       -1.12      1.22 o
 -13   4   5        0.64       -0.66      1.12 o
 -12   4   5        8.34        8.56      1.31 o
 -11   4   5       86.11       87.90      2.42 o
 -10   4   5        9.69       11.02      1.22 o
  -9   4   5      274.92      254.54      2.89 o
  -8   4   5      135.52      122.17      1.78 o
  -7   4   5        5.10        7.65      0.51 o
  -6   4   5       26.60       38.74      1.10 o
  -5   4   5        6.94        7.43      1.02 o
  -4   4   5       36.84       32.20      1.02 o
  -3   4   5      429.72      448.30      4.75 o
  -2   4   5      265.31      333.21      3.74 o
  -1   4   5      142.32      157.05      2.78 o
   0   4   5        0.88       -0.27      0.62 o
   1   4   5       89.19       87.14      1.71 o
   2   4   5      120.65      144.02      2.18 o
   3   4   5        0.05        0.72      0.60 o
   4   4   5       12.19       19.22      1.18 o
   5   4   5       69.38       59.94      2.12 o
   6   4   5        0.21        0.54      0.70 o
   7   4   5        0.92        0.37      0.76 o
   8   4   5        2.77        3.61      0.89 o
   9   4   5        0.48       -0.25      0.87 o
  10   4   5        2.84        4.46      1.01 o
  11   4   5        8.03       10.77      2.27 o
 -15   5   5        0.03        3.83      1.94 o
 -14   5   5        0.06       -1.10      1.10 o
 -13   5   5       12.87       11.84      1.62 o
 -12   5   5        2.37        2.84      1.23 o
 -11   5   5        1.37        0.77      1.11 o
 -10   5   5      140.08      150.80      3.58 o
  -9   5   5      191.65      182.87      6.65 o
  -8   5   5       87.36       88.89      1.77 o
  -7   5   5      150.12      154.57      1.96 o
  -6   5   5       56.35       56.06      1.09 o
  -5   5   5      102.98      110.66      1.49 o
  -4   5   5      182.25      179.72      2.08 o
  -3   5   5       54.63       50.91      1.51 o
  -2   5   5      215.85      237.19      2.74 o
  -1   5   5     1808.84     1871.16     15.75 o
   0   5   5       11.38        9.61      0.66 o
   1   5   5        1.86        2.11      0.56 o
   2   5   5      102.59      112.32      1.72 o
   3   5   5       29.25       25.75      1.00 o
   4   5   5        1.82        1.66      1.04 o
   5   5   5       11.76        6.61      1.90 o
   6   5   5       10.51       10.88      1.59 o
   7   5   5       14.64       12.85      2.16 o
   8   5   5        8.24        6.60      1.87 o
   9   5   5        0.19        1.09      1.67 o
  10   5   5        0.23        0.34      1.71 o
  11   5   5        0.02        0.79      2.90 o
 -15   6   5        1.43        2.18      2.43 o
 -14   6   5        5.30        8.43      2.18 o
 -13   6   5        1.03       -1.62      1.62 o
 -12   6   5        1.13        3.28      1.81 o
 -11   6   5        3.98        6.30      1.84 o
 -10   6   5        2.53        0.44      1.32 o
  -9   6   5       24.62       23.58      1.70 o
  -8   6   5        2.74        2.90      1.41 o
  -7   6   5      134.98      125.86      1.96 o
  -6   6   5        8.13       11.48      0.68 o
  -5   6   5        1.66        1.01      0.44 o
  -4   6   5       20.93       26.25      0.81 o
  -3   6   5       36.55       34.09      0.87 o
  -2   6   5       39.92       51.33      1.11 o
  -1   6   5       21.17       24.02      0.87 o
   0   6   5       36.19       39.09      0.99 o
   1   6   5       22.28       23.24      0.85 o
   2   6   5       24.18       31.35      1.30 o
   3   6   5        1.61        0.21      0.82 o
   4   6   5       62.86       59.10      2.41 o
   5   6   5       11.87        8.66      1.37 o
   6   6   5        0.23        2.02      1.35 o
   7   6   5        0.08       -1.30      1.31 o
   8   6   5        0.76        0.27      1.53 o
   9   6   5        0.11        1.01      2.09 o
  10   6   5        2.40        1.09      1.83 o
  11   6   5        3.22        3.23      2.47 o
 -14   7   5        0.05        0.26      1.94 o
 -13   7   5        2.55        6.83      2.07 o
 -12   7   5       30.55       28.76      2.46 o
 -11   7   5       16.41       21.27      2.14 o
 -10   7   5       18.65       20.71      2.04 o
  -9   7   5        0.13        1.04      1.20 o
  -8   7   5        2.30        0.87      0.92 o
  -7   7   5        0.11       -0.64      0.70 o
  -6   7   5        1.45        0.48      0.49 o
  -5   7   5       72.80       76.74      1.44 o
  -4   7   5       33.72       26.11      0.83 o
  -3   7   5        8.58        9.45      0.62 o
  -2   7   5        3.43        1.25      0.57 o
  -1   7   5       29.12       42.81      1.07 o
   0   7   5      134.62      142.11      3.15 o
   1   7   5       11.93       14.66      1.33 o
   2   7   5        2.02        1.07      0.97 o
   3   7   5       16.25       14.64      1.48 o
   4   7   5       12.10       10.14      1.44 o
   5   7   5        2.41        1.58      1.23 o
   6   7   5        2.69        1.64      1.42 o
   7   7   5        1.32        1.53      1.49 o
   8   7   5        0.13       -1.45      1.45 o
   9   7   5        0.44        1.27      1.68 o
  10   7   5        1.63        1.93      1.92 o
 -13   8   5        0.43        3.34      2.34 o
 -12   8   5        0.87        1.30      2.04 o
 -11   8   5        9.14       15.24      2.40 o
 -10   8   5        4.24        4.94      1.36 o
  -9   8   5        0.01        0.89      1.16 o
  -8   8   5        2.02        0.84      1.11 o
  -7   8   5       14.83       11.89      1.61 o
  -6   8   5       24.28       35.95      2.13 o
  -5   8   5       37.22       36.84      1.31 o
  -4   8   5        7.31        4.05      0.79 o
  -3   8   5        8.61       10.99      0.68 o
  -2   8   5        6.05        9.80      0.67 o
  -1   8   5      144.47      148.11      2.13 o
   0   8   5      332.87      354.54      4.59 o
   1   8   5        9.71       10.39      1.62 o
   2   8   5        3.78        4.50      2.06 o
   3   8   5        7.13        7.63      1.39 o
   4   8   5        0.27       -1.35      1.35 o
   5   8   5       10.69        6.40      2.54 o
   6   8   5        0.82        0.04      1.34 o
   7   8   5        0.10        0.42      1.43 o
   8   8   5        2.34        2.11      1.70 o
   9   8   5        0.00       -1.81      1.81 o
 -13   9   5        0.09       -1.33      2.76 o
 -12   9   5        0.00        3.75      2.65 o
 -11   9   5        0.29        0.48      2.63 o
 -10   9   5        0.01       -0.90      1.66 o
  -9   9   5        0.22       -0.61      1.69 o
  -8   9   5       20.74       14.95      2.15 o
  -7   9   5       29.60       30.38      2.46 o
  -6   9   5        1.58        1.97      2.13 o
  -5   9   5        0.44       -0.27      1.38 o
  -4   9   5        0.39       -0.08      0.71 o
  -3   9   5        0.79       -0.74      0.74 o
  -2   9   5        1.96        1.24      0.73 o
  -1   9   5        9.82       11.53      2.51 o
   0   9   5       79.39       96.95      2.73 o
   1   9   5      161.12      172.54      4.18 o
   2   9   5        0.62        2.27      1.50 o
   3   9   5       70.21       70.25      4.22 o
   4   9   5       14.43       16.66      2.21 o
   5   9   5        1.90       -0.41      1.58 o
   6   9   5        7.56        2.94      1.81 o
   7   9   5        0.09        2.20      1.81 o
   8   9   5        0.04       -1.78      1.78 o
 -12  10   5        1.47        6.34      3.00 o
 -11  10   5        2.78        2.11      2.66 o
 -10  10   5        0.00       -0.92      1.78 o
  -9  10   5        9.35       11.25      2.19 o
  -8  10   5       20.08       16.81      2.30 o
  -7  10   5        9.65       10.58      2.09 o
  -6  10   5        9.51        7.26      1.83 o
  -5  10   5       78.58       78.62      3.33 o
  -4  10   5        5.74        7.63      1.30 o
  -3  10   5       32.75       32.28      1.15 o
  -2  10   5        4.78        4.05      1.15 o
  -1  10   5       59.09       52.65      2.41 o
   0  10   5        6.38        3.51      1.56 o
   1  10   5       62.70       62.87      3.62 o
   2  10   5        7.08        6.53      2.00 o
   3  10   5        3.85        6.39      2.11 o
   4  10   5      110.27      110.77      3.51 o
   5  10   5       18.99       16.99      1.80 o
   6  10   5        3.41        0.66      1.62 o
   7  10   5        3.07       -1.01      1.63 o
 -10  11   5        0.30        0.10      2.13 o
  -9  11   5        0.13        1.38      3.18 o
  -8  11   5        0.52       -0.88      1.72 o
  -7  11   5        1.30       -0.92      1.78 o
  -6  11   5        1.22        0.48      1.67 o
  -5  11   5        6.11        7.61      1.78 o
  -4  11   5       15.87       16.67      1.46 o
  -3  11   5       21.16       25.86      2.68 o
  -2  11   5       80.81       79.85      3.27 o
  -1  11   5       14.44       15.69      1.84 o
   0  11   5       18.31       20.21      2.00 o
   1  11   5       40.73       45.00      3.88 o
   2  11   5        3.20        1.12      1.47 o
   3  11   5       10.19       13.10      1.76 o
   4  11   5       73.27       75.31      3.03 o
   5  11   5       15.45       19.08      4.13 o
   6  11   5        0.12        0.69      1.38 o
  -9  12   5        0.07       -1.40      2.02 o
  -8  12   5        1.82       -0.86      1.95 o
  -7  12   5        0.69        0.65      3.93 o
  -6  12   5        8.26        8.58      2.52 o
  -5  12   5        5.26        6.71      1.81 o
  -4  12   5        3.33        3.14      1.10 o
  -3  12   5       28.17       34.86      3.43 o
  -2  12   5        1.82        2.59      2.17 o
  -1  12   5        4.20        3.87      1.20 o
   0  12   5        0.03       -1.33      1.50 o
   1  12   5        1.50        1.59      1.58 o
   2  12   5        0.01        2.74      1.55 o
   3  12   5        0.61       -0.26      1.48 o
   4  12   5        1.93       -1.31      1.31 o
   5  12   5        0.55        1.33      3.14 o
  -6  13   5        0.52        3.50      1.91 o
  -5  13   5        0.19       -1.08      1.63 o
  -4  13   5       41.53       45.08      5.65 o
  -3  13   5        8.34        9.67      2.85 o
  -2  13   5        2.02        8.08      2.68 o
  -1  13   5        5.36        4.80      2.38 o
   0  13   5        3.20        6.52      1.69 o
   1  13   5        0.57       -0.25      1.58 o
   2  13   5        2.26        3.42      2.35 o
 -16   0   6        0.04        0.70      2.47 o
 -15   0   6        0.01       -1.49      3.66 o
 -14   0   6       25.95       21.23      2.86 o
 -13   0   6       14.10       12.71      2.43 o
 -12   0   6        6.96       11.35      1.48 o
 -11   0   6        1.57        2.58      1.16 o
 -10   0   6        5.87        5.95      0.89 o
  -9   0   6        3.76        0.97      0.65 o
  -8   0   6        0.02        1.28      0.69 o
  -7   0   6       91.26      116.49      2.80 o
  -6   0   6      385.54      379.39      5.86 o
  -5   0   6       30.03       25.48      1.53 o
  -4   0   6      752.58      778.74     11.78 o
  -3   0   6       10.04       11.57      1.20 o
  -2   0   6     1262.66     1261.54     18.01 o
  -1   0   6      386.87      366.88      5.47 o
   0   0   6        3.73       -0.61      1.19 o
   1   0   6      547.67      584.27     15.21 o
   2   0   6        3.07       14.39      1.35 o
   3   0   6       39.49       57.04      2.42 o
   4   0   6      171.76      142.02      6.86 o
   5   0   6      403.91      422.16     19.12 o
   6   0   6      158.78      144.25      5.18 o
   7   0   6       27.40       26.15      2.74 o
   8   0   6       19.12       15.04      2.48 o
   9   0   6        0.06       -1.92      1.92 o
  10   0   6        0.04       -1.97      1.97 o
  11   0   6        7.17        6.57      2.48 o
 -16   1   6        0.12        1.85      1.75 o
 -15   1   6        6.39        7.58      1.80 o
 -14   1   6        2.15        2.43      1.51 o
 -13   1   6        2.12        0.81      1.13 o
 -12   1   6       25.35       27.66      1.45 o
 -11   1   6        8.06        6.73      0.91 o
 -10   1   6       19.79       23.10      0.95 o
  -9   1   6        5.26        7.03      0.60 o
  -8   1   6        8.10        5.71      0.68 o
  -7   1   6        4.95        4.07      0.68 o
  -6   1   6      503.89      464.51      6.04 o
  -5   1   6      400.57      421.26      4.71 o
  -4   1   6       18.80       20.63      1.18 o
  -3   1   6      144.14      154.81      2.13 o
  -2   1   6      200.86      155.49      2.28 o
  -1   1   6      642.41      760.65      8.58 o
   0   1   6        0.76        0.86      0.61 o
   1   1   6       15.73       18.36      1.07 o
   2   1   6      550.93      530.63      6.17 o
   3   1   6       17.84       15.66      1.06 o
   4   1   6      111.95      105.35      2.85 o
   5   1   6       46.16       36.45      1.89 o
   6   1   6       24.98       26.77      1.79 o
   7   1   6       12.65        9.20      1.99 o
   8   1   6       18.45       18.44      1.87 o
   9   1   6       11.23       11.14      1.71 o
  10   1   6        1.56       -1.13      1.38 o
  11   1   6        0.14       -0.61      1.82 o
 -16   2   6        3.50        0.69      2.25 o
 -15   2   6        0.04       -0.74      1.62 o
 -14   2   6        8.05       10.03      1.58 o
 -13   2   6        0.31        1.00      1.09 o
 -12   2   6        5.33        7.92      1.21 o
 -11   2   6       15.47       18.44      1.00 o
 -10   2   6        0.10       -0.56      0.56 o
  -9   2   6       27.02       28.32      1.03 o
  -8   2   6       30.08       36.36      1.10 o
  -7   2   6        4.47        2.73      0.59 o
  -6   2   6       16.38       18.26      0.86 o
  -5   2   6        6.41       10.25      0.70 o
  -4   2   6       31.42       24.54      0.95 o
  -3   2   6       81.95       85.55      1.51 o
  -2   2   6      123.13      105.66      1.80 o
  -1   2   6      357.97      412.11      4.88 o
   0   2   6        2.14        7.22      0.71 o
   1   2   6      178.87      161.25      2.82 o
   2   2   6        4.45        1.83      0.64 o
   3   2   6       28.13       26.60      1.64 o
   4   2   6        5.40        4.65      0.91 o
   5   2   6       40.08       33.63      1.73 o
   6   2   6        0.17       -0.95      1.57 o
   7   2   6        0.14       -1.21      1.21 o
   8   2   6        4.92        5.74      1.49 o
   9   2   6       25.38       21.69      1.86 o
  10   2   6       17.77       23.59      2.05 o
  11   2   6        1.04        0.62      1.60 o
 -16   3   6        0.04       -0.67      2.08 o
 -15   3   6        0.19        0.38      1.60 o
 -14   3   6        0.72       -0.36      1.24 o
 -13   3   6        6.91        9.19      1.37 o
 -12   3   6        8.02        5.61      1.32 o
 -11   3   6        1.31       -0.20      0.94 o
 -10   3   6       65.26       57.82      1.51 o
  -9   3   6       70.86       53.99      1.35 o
  -8   3   6        0.16        0.10      0.56 o
  -7   3   6      268.01      250.37      3.11 o
  -6   3   6      285.41      271.57      3.51 o
  -5   3   6       77.04       82.28      1.47 o
  -4   3   6        9.30       11.32      0.70 o
  -3   3   6      143.21      133.86      1.95 o
  -2   3   6      129.40      157.39      2.28 o
  -1   3   6        0.20        0.26      0.44 o
   0   3   6       25.38       19.76      0.90 o
   1   3   6       45.80       56.08      1.47 o
   2   3   6       36.08       43.23      1.88 o
   3   3   6      129.15      121.07      2.42 o
   4   3   6       92.52       92.31      2.19 o
   5   3   6        2.53        0.45      0.88 o
   6   3   6        9.28       10.06      1.32 o
   7   3   6       24.40       27.50      1.67 o
   8   3   6       29.41       29.17      2.48 o
   9   3   6        3.66        6.79      1.54 o
  10   3   6        4.74        5.20      1.98 o
  11   3   6        1.79        4.32      1.81 o
 -16   4   6        0.07        2.45      1.75 o
 -15   4   6        1.94        4.96      1.61 o
 -14   4   6        9.47       14.37      1.70 o
 -13   4   6        0.07       -0.67      1.25 o
 -12   4   6        0.21       -1.16      1.16 o
 -11   4   6        1.73        0.60      1.03 o
 -10   4   6        6.10        4.00      1.00 o
  -9   4   6        7.12        6.61      0.95 o
  -8   4   6        1.17        1.43      0.51 o
  -7   4   6      135.97      125.90      1.96 o
  -6   4   6        7.40        7.11      0.67 o
  -5   4   6      187.82      193.46      2.73 o
  -4   4   6       17.05       12.66      0.75 o
  -3   4   6       17.28       17.61      0.83 o
  -2   4   6        0.00        0.33      0.43 o
  -1   4   6        2.84        1.22      0.57 o
   0   4   6        2.83        3.29      0.78 o
   1   4   6       20.97       23.41      0.99 o
   2   4   6       79.30       66.08      1.57 o
   3   4   6       47.03       51.06      1.57 o
   4   4   6        0.01        0.19      0.72 o
   5   4   6        0.05       -0.25      0.74 o
   6   4   6        2.04        1.36      0.83 o
   7   4   6        7.18       10.17      1.84 o
   8   4   6        2.46        3.81      1.03 o
   9   4   6        2.69        4.31      1.29 o
  10   4   6        2.51        4.29      1.62 o
  11   4   6        0.87        1.81      1.37 o
 -15   5   6        0.37        0.58      1.54 o
 -14   5   6        2.71       -0.24      1.34 o
 -13   5   6        5.73        4.58      1.41 o
 -12   5   6        3.93        2.80      1.27 o
 -11   5   6        7.15        6.47      1.18 o
 -10   5   6       15.57       19.79      2.11 o
  -9   5   6       54.70       63.15      2.13 o
  -8   5   6       28.05       31.60      1.01 o
  -7   5   6        4.60        4.14      0.64 o
  -6   5   6      233.00      230.86      2.62 o
  -5   5   6        0.44        1.11      0.56 o
  -4   5   6       22.64       24.73      0.95 o
  -3   5   6       66.82       64.63      2.10 o
  -2   5   6        4.82        7.02      0.66 o
  -1   5   6        5.73        3.52      0.64 o
   0   5   6      293.51      312.58      3.69 o
   1   5   6       16.88       17.83      0.86 o
   2   5   6      167.59      152.76      2.40 o
   3   5   6        2.54        0.67      0.84 o
   4   5   6        8.19        8.13      0.75 o
   5   5   6       39.97       36.54      1.21 o
   6   5   6        7.61        8.61      0.93 o
   7   5   6       16.40       14.73      1.90 o
   8   5   6        9.15       11.69      2.53 o
   9   5   6        4.10        7.14      2.01 o
  10   5   6        0.13        1.63      1.88 o
 -15   6   6        1.96        2.77      2.03 o
 -14   6   6        3.86        3.31      1.98 o
 -13   6   6        2.00        2.59      1.86 o
 -12   6   6        0.00       -1.61      1.61 o
 -11   6   6       93.44       84.94      3.81 o
 -10   6   6        7.91        7.72      1.45 o
  -9   6   6       41.34       36.26      2.29 o
  -8   6   6       77.50       70.45      1.71 o
  -7   6   6        2.72        3.58      0.64 o
  -6   6   6       16.53       13.26      0.76 o
  -5   6   6       92.17      108.16      1.62 o
  -4   6   6      736.24      725.17      6.92 o
  -3   6   6      495.44      484.54      4.66 o
  -2   6   6        8.25        6.99      0.70 o
  -1   6   6       24.14       28.06      1.51 o
   0   6   6       98.92      103.15      1.80 o
   1   6   6       42.59       39.20      1.11 o
   2   6   6       27.69       31.12      1.62 o
   3   6   6        1.40        1.89      1.17 o
   4   6   6        0.22        0.33      1.20 o
   5   6   6       37.86       31.57      4.35 o
   6   6   6        1.76        0.05      1.52 o
   7   6   6        0.05       -0.86      1.47 o
   8   6   6       12.38       14.33      2.18 o
   9   6   6        2.04        2.12      1.86 o
  10   6   6        0.02        0.58      2.00 o
 -14   7   6        0.65       -0.24      1.95 o
 -13   7   6        0.34       -0.55      1.84 o
 -12   7   6        0.66       -1.64      1.64 o
 -11   7   6        1.75       -0.97      1.32 o
 -10   7   6       45.48       48.43      2.28 o
  -9   7   6       12.31       17.29      1.59 o
  -8   7   6        5.05        4.64      0.97 o
  -7   7   6        7.64        7.60      0.90 o
  -6   7   6        6.35        5.18      0.87 o
  -5   7   6       62.19       62.90      1.47 o
  -4   7   6       33.73       35.42      1.07 o
  -3   7   6      220.62      218.70      2.55 o
  -2   7   6        0.70        0.19      0.58 o
  -1   7   6        0.00       -0.32      0.49 o
   0   7   6       53.88       55.25      1.37 o
   1   7   6      139.35      140.08      4.74 o
   2   7   6        8.53        6.93      1.93 o
   3   7   6        0.18        0.76      2.14 o
   4   7   6        4.57        8.68      1.54 o
   5   7   6        4.25        5.20      1.59 o
   6   7   6        2.57        3.41      1.61 o
   7   7   6       17.35       13.15      2.41 o
   8   7   6        2.71        7.02      1.90 o
   9   7   6        0.22        1.59      1.88 o
 -13   8   6        1.78        2.58      2.21 o
 -12   8   6        0.01        0.18      2.41 o
 -11   8   6        0.38        2.14      1.57 o
 -10   8   6        3.76        2.17      1.50 o
  -9   8   6        1.32        1.23      1.38 o
  -8   8   6        6.11        4.32      1.45 o
  -7   8   6       29.09       27.34      2.20 o
  -6   8   6       40.50       36.39      1.43 o
  -5   8   6        1.95        1.69      0.83 o
  -4   8   6       19.37       20.13      1.26 o
  -3   8   6      142.75      144.07      2.82 o
  -2   8   6       17.89       20.50      1.00 o
  -1   8   6        0.44        1.00      0.60 o
   0   8   6      109.21      111.60      4.11 o
   1   8   6       14.25       12.23      1.55 o
   2   8   6       18.76       15.43      1.66 o
   3   8   6       42.18       47.35      3.18 o
   4   8   6        0.31       -1.46      1.46 o
   5   8   6        1.96       -0.85      1.43 o
   6   8   6        0.38        0.97      1.57 o
   7   8   6        6.05        7.79      3.16 o
   8   8   6        0.22        0.67      2.10 o
 -12   9   6        0.63        4.11      2.84 o
 -11   9   6        1.25        1.42      2.06 o
 -10   9   6        2.31        3.72      1.94 o
  -9   9   6        4.54        1.01      1.77 o
  -8   9   6       15.92       16.09      2.20 o
  -7   9   6        0.06        0.40      1.59 o
  -6   9   6       54.51       48.24      2.80 o
  -5   9   6       10.45        8.68      1.20 o
  -4   9   6       21.87       14.22      2.05 o
  -3   9   6       56.12       39.61      1.63 o
  -2   9   6        4.74        6.49      1.08 o
  -1   9   6       27.08       26.39      2.64 o
   0   9   6      104.40      100.98      4.33 o
   1   9   6      103.46      116.59      5.84 o
   2   9   6       54.06       53.31      4.12 o
   3   9   6       60.32       64.65      4.37 o
   4   9   6        0.72       -0.39      2.31 o
   5   9   6        2.84        4.96      2.41 o
   6   9   6        5.99        4.71      2.50 o
   7   9   6        0.13       -0.64      2.36 o
   8   9   6        3.77        4.86      2.65 o
 -11  10   6        0.08       -1.69      1.88 o
 -10  10   6        0.62        1.48      1.97 o
  -9  10   6        3.80        0.54      1.84 o
  -8  10   6        0.51       -1.59      1.59 o
  -7  10   6        1.74        0.60      1.66 o
  -6  10   6       24.11       20.48      2.25 o
  -5  10   6        1.34        1.86      2.01 o
  -4  10   6        1.77        1.16      1.04 o
  -3  10   6        8.57        9.84      1.01 o
  -2  10   6        2.45        6.34      2.21 o
  -1  10   6       18.83       15.69      3.53 o
   0  10   6       11.02       18.69      2.58 o
   1  10   6      105.34      102.57      4.37 o
   2  10   6       38.85       39.06      2.96 o
   3  10   6        7.15       10.55      2.55 o
   4  10   6        7.74        4.61      2.36 o
   5  10   6        0.10       -1.77      2.06 o
   6  10   6        0.07       -1.08      2.16 o
 -10  11   6        1.60        3.71      2.29 o
  -9  11   6        0.63        0.75      1.91 o
  -8  11   6        0.43       -0.44      1.76 o
  -7  11   6        1.06       -1.77      1.77 o
  -6  11   6        1.15        2.30      1.68 o
  -5  11   6        0.31       -1.41      1.41 o
  -4  11   6        0.34       -1.04      1.04 o
  -3  11   6        5.05        8.58      1.16 o
  -2  11   6       11.57        8.33      1.67 o
  -1  11   6        3.89        6.60      1.64 o
   0  11   6       13.82       19.55      2.06 o
   1  11   6        6.86        7.73      1.86 o
   2  11   6        3.70        5.49      1.69 o
   3  11   6       15.09       12.04      1.81 o
   4  11   6        2.06        2.83      1.62 o
   5  11   6        2.10        2.22      1.59 o
  -8  12   6        0.02        0.04      2.06 o
  -7  12   6        1.58       -0.45      1.90 o
  -6  12   6        0.59       -1.67      1.68 o
  -5  12   6        3.15        3.15      2.39 o
  -4  12   6        0.01       -0.15      2.35 o
  -3  12   6        1.89        1.63      2.27 o
  -2  12   6        0.85        0.90      1.43 o
  -1  12   6        0.03        0.08      1.54 o
   0  12   6        0.01       -1.22      1.57 o
   1  12   6        4.90        5.45      1.78 o
   2  12   6        2.22        3.05      1.66 o
   3  12   6        5.62        4.32      1.70 o
  -5  13   6        0.15        0.21      1.57 o
  -4  13   6        0.67        2.51      2.71 o
  -3  13   6        0.45       -0.55      2.65 o
  -2  13   6        4.03        0.17      2.53 o
  -1  13   6        1.45        4.05      1.67 o
   0  13   6        2.14        0.47      1.69 o
 -16   1   7        0.13       -1.65      1.65 o
 -15   1   7        1.09        0.27      1.66 o
 -14   1   7        3.77        4.60      1.66 o
 -13   1   7        0.02       -1.10      1.10 o
 -12   1   7       26.96       23.09      1.55 o
 -11   1   7        1.08        1.19      0.76 o
 -10   1   7       25.37       29.99      1.28 o
  -9   1   7        4.72        8.89      0.72 o
  -8   1   7       18.77       19.53      1.10 o
  -7   1   7       11.28       12.27      0.92 o
  -6   1   7       35.45       28.27      1.17 o
  -5   1   7     1019.06     1034.82     10.93 o
  -4   1   7      172.52      185.28      2.94 o
  -3   1   7       55.94       51.97      1.52 o
  -2   1   7       21.72       14.12      0.83 o
  -1   1   7       92.72       70.16      1.71 o
   0   1   7       78.26       80.42      1.85 o
   1   1   7       48.41       40.89      1.97 o
   2   1   7      181.04      174.16      3.24 o
   3   1   7      142.75      132.15      2.91 o
   4   1   7      182.89      188.23      3.82 o
   5   1   7      103.23      108.62      4.29 o
   6   1   7       93.79      119.20      6.81 o
   7   1   7       60.46       64.00      3.02 o
   8   1   7        6.65        6.83      1.65 o
   9   1   7        0.52        1.83      1.54 o
  10   1   7        0.34        1.36      1.61 o
 -16   2   7        0.67       -1.17      1.72 o
 -15   2   7        0.72       -0.16      1.60 o
 -14   2   7        0.48        1.90      1.55 o
 -13   2   7        0.40        1.13      1.27 o
 -12   2   7        5.20        6.02      1.10 o
 -11   2   7        5.51        8.43      0.96 o
 -10   2   7       13.21       14.74      1.06 o
  -9   2   7       82.84       78.94      1.77 o
  -8   2   7      110.28      109.74      2.33 o
  -7   2   7        9.20        7.32      0.83 o
  -6   2   7       44.73       44.54      1.41 o
  -5   2   7       13.23       13.04      0.89 o
  -4   2   7        0.13       -0.55      0.55 o
  -3   2   7        1.69        1.51      0.65 o
  -2   2   7       57.75       53.69      1.50 o
  -1   2   7       61.58       62.87      1.63 o
   0   2   7        0.05       -0.63      0.64 o
   1   2   7      160.59      176.16      7.41 o
   2   2   7        0.71        0.67      0.66 o
   3   2   7        2.77        0.07      0.86 o
   4   2   7        4.31        3.53      1.09 o
   5   2   7       16.64       17.17      1.61 o
   6   2   7        7.96       12.10      2.25 o
   7   2   7        5.46        5.62      1.82 o
   8   2   7        3.48        7.79      1.62 o
   9   2   7        2.11        1.13      1.53 o
  10   2   7        4.25        5.99      1.73 o
 -16   3   7        0.00        2.00      2.12 o
 -15   3   7        1.66       -1.67      1.67 o
 -14   3   7        0.00       -1.19      1.38 o
 -13   3   7        0.21        0.93      1.32 o
 -12   3   7        2.20        3.66      1.11 o
 -11   3   7        1.94       -0.49      1.00 o
 -10   3   7       56.52       52.59      2.16 o
  -9   3   7       22.11       26.05      1.39 o
  -8   3   7        7.34        5.16      0.77 o
  -7   3   7       15.38       11.73      0.87 o
  -6   3   7        8.92        7.97      0.77 o
  -5   3   7       19.67       16.80      0.86 o
  -4   3   7       52.44       56.82      1.44 o
  -3   3   7        9.67        6.18      0.72 o
  -2   3   7      112.98       88.33      2.18 o
  -1   3   7        1.68        2.34      0.66 o
   0   3   7        6.04       10.29      0.97 o
   1   3   7        2.79        0.95      0.74 o
   2   3   7        5.63        7.02      0.98 o
   3   3   7        7.73       10.29      1.08 o
   4   3   7       19.83       22.65      1.38 o
   5   3   7        1.16        2.56      1.01 o
   6   3   7        4.98        3.42      1.28 o
   7   3   7        8.17       12.95      1.59 o
   8   3   7        0.33        0.22      1.31 o
   9   3   7        2.91        4.78      1.74 o
  10   3   7        5.10        3.12      1.64 o
 -15   4   7        0.48        0.29      1.67 o
 -14   4   7        4.63        7.25      1.62 o
 -13   4   7        1.08        0.96      1.39 o
 -12   4   7        0.97        0.34      1.07 o
 -11   4   7        4.36        2.32      1.11 o
 -10   4   7       90.35       75.66      2.48 o
  -9   4   7        1.27       -0.80      0.80 o
  -8   4   7        1.35        0.86      0.75 o
  -7   4   7      547.62      521.10      5.51 o
  -6   4   7       79.86       94.85      2.08 o
  -5   4   7       13.06       13.93      0.85 o
  -4   4   7        4.83        8.07      0.74 o
  -3   4   7      194.49      207.63      2.93 o
  -2   4   7      265.18      262.72      3.74 o
  -1   4   7       92.67       97.23      1.92 o
   0   4   7        5.08        7.09      0.82 o
   1   4   7        3.78        1.88      0.75 o
   2   4   7        0.33       -0.69      0.69 o
   3   4   7        2.67        2.00      0.84 o
   4   4   7        3.23        1.85      1.22 o
   5   4   7        0.06       -0.56      0.89 o
   6   4   7        3.16        5.39      1.05 o
   7   4   7        4.50        2.64      1.27 o
   8   4   7        0.41        2.20      1.57 o
   9   4   7        5.21        5.80      1.75 o
  10   4   7        3.73        1.82      1.61 o
 -15   5   7        2.26        1.47      1.64 o
 -14   5   7        0.21        0.63      1.42 o
 -13   5   7        9.03       10.14      1.57 o
 -12   5   7        4.58        2.04      1.18 o
 -11   5   7        7.79        5.19      1.18 o
 -10   5   7        0.00        0.75      1.22 o
  -9   5   7      199.60      203.37      5.18 o
  -8   5   7      296.66      264.03      3.39 o
  -7   5   7       87.48       91.41      1.85 o
  -6   5   7        0.53        0.31      0.84 o
  -5   5   7      163.92      150.34      2.88 o
  -4   5   7       15.67       15.52      0.95 o
  -3   5   7        1.22       -0.45      0.58 o
  -2   5   7       55.02       53.05      1.48 o
  -1   5   7       69.69       79.86      1.76 o
   0   5   7      212.91      203.99      3.09 o
   1   5   7        7.70        9.82      0.89 o
   2   5   7        0.12       -0.69      0.69 o
   3   5   7       15.65       10.85      0.96 o
   4   5   7        0.26        0.09      0.79 o
   5   5   7        0.22       -0.19      0.77 o
   6   5   7        9.57        8.55      1.07 o
   7   5   7        0.22       -0.55      0.95 o
   8   5   7        0.06       -1.67      1.74 o
   9   5   7        0.22        0.75      1.93 o
 -15   6   7        0.12        3.13      3.05 o
 -14   6   7        2.34        2.28      1.99 o
 -13   6   7        2.10        2.73      1.86 o
 -12   6   7        0.08       -1.11      1.35 o
 -11   6   7        2.50        1.53      1.38 o
 -10   6   7        3.34        6.10      1.57 o
  -9   6   7        9.15        8.84      1.35 o
  -8   6   7        1.19        2.83      1.35 o
  -7   6   7      114.55      126.95      2.61 o
  -6   6   7      113.86      109.78      2.31 o
  -5   6   7       14.70       13.37      0.95 o
  -4   6   7        3.77        3.95      0.73 o
  -3   6   7       14.70       16.64      0.99 o
  -2   6   7      318.87      308.42      3.62 o
  -1   6   7       74.46       67.39      1.64 o
   0   6   7        3.97        5.22      0.78 o
   1   6   7        5.42        5.08      0.84 o
   2   6   7       39.43       38.02      1.75 o
   3   6   7        7.39        6.18      0.72 o
   4   6   7       41.42       35.65      2.29 o
   5   6   7       25.00       28.10      2.28 o
   6   6   7        0.01       -0.56      1.60 o
   7   6   7        0.35       -1.26      1.61 o
   8   6   7        0.43        0.22      1.78 o
   9   6   7        0.37       -0.75      1.84 o
 -14   7   7        0.34        3.18      2.34 o
 -13   7   7        0.88       -0.35      2.14 o
 -12   7   7        0.24        1.92      1.46 o
 -11   7   7        0.24       -1.01      1.27 o
 -10   7   7        0.04        0.88      1.93 o
  -9   7   7        0.03        0.34      1.07 o
  -8   7   7       10.57        7.60      1.19 o
  -7   7   7       11.68       12.91      1.32 o
  -6   7   7       31.59       34.43      1.53 o
  -5   7   7        9.81       12.99      1.32 o
  -4   7   7      120.54      124.27      2.19 o
  -3   7   7      119.61      107.62      2.11 o
  -2   7   7       78.99       89.82      2.20 o
  -1   7   7       11.15        8.35      0.99 o
   0   7   7        0.18        0.13      0.73 o
   1   7   7       16.08       19.19      1.14 o
   2   7   7       15.94        9.62      1.56 o
   3   7   7        0.39       -0.60      1.34 o
   4   7   7        5.68        0.72      1.51 o
   5   7   7        9.03       10.65      1.87 o
   6   7   7        0.00       -0.63      1.57 o
   7   7   7        0.00        0.87      1.72 o
   8   7   7        0.19        2.28      1.81 o
 -13   8   7        1.64        3.18      2.91 o
 -12   8   7        0.22       -1.60      1.89 o
 -11   8   7        1.10       -0.40      1.82 o
 -10   8   7       10.18        8.37      2.14 o
  -9   8   7        8.98       11.91      2.37 o
  -8   8   7       10.04       11.25      1.34 o
  -7   8   7       30.61       32.67      2.03 o
  -6   8   7       44.09       42.84      2.06 o
  -5   8   7        1.10       -1.14      1.14 o
  -4   8   7       20.06       19.07      1.37 o
  -3   8   7      334.92      350.29      5.78 o
  -2   8   7      128.73      132.33      5.20 o
  -1   8   7       25.20       29.24      1.43 o
   0   8   7        1.80       -0.43      1.72 o
   1   8   7       16.68       21.44      1.86 o
   2   8   7        4.12        4.04      1.46 o
   3   8   7        5.33        6.02      1.61 o
   4   8   7       14.80       15.60      2.31 o
   5   8   7       16.24       12.16      2.48 o
   6   8   7        0.04       -0.14      2.09 o
   7   8   7        0.05        0.32      2.15 o
 -12   9   7        0.04        1.83      2.23 o
 -11   9   7        1.91        1.85      2.07 o
 -10   9   7        0.02        1.38      2.32 o
  -9   9   7        0.00        3.04      1.83 o
  -8   9   7        0.12        0.12      1.62 o
  -7   9   7        3.11        5.86      1.84 o
  -6   9   7        0.17        0.29      1.08 o
  -5   9   7        1.34        2.21      1.36 o
  -4   9   7        1.63       -0.81      1.18 o
  -3   9   7        1.32        3.20      1.11 o
  -2   9   7        5.00        2.92      1.01 o
  -1   9   7        4.19        7.95      2.90 o
   0   9   7        1.73        3.24      2.55 o
   1   9   7       23.42       22.93      3.34 o
   2   9   7       43.84       47.87      4.27 o
   3   9   7        1.89       -0.49      2.41 o
   4   9   7        1.75       -0.88      2.41 o
   5   9   7        2.82       -0.69      2.45 o
   6   9   7        0.09        2.65      2.75 o
 -11  10   7        0.02       -0.13      2.18 o
 -10  10   7        6.56        8.77      2.32 o
  -9  10   7        0.24       -0.10      1.80 o
  -8  10   7        4.97        3.15      1.91 o
  -7  10   7        1.27       -0.01      1.64 o
  -6  10   7        0.13        1.03      1.59 o
  -5  10   7       11.36        8.23      1.31 o
  -4  10   7        1.13        2.47      1.46 o
  -3  10   7        0.14       -0.15      0.97 o
  -2  10   7        5.67        9.70      3.09 o
  -1  10   7        1.65        2.37      2.21 o
   0  10   7       46.16       37.97      3.14 o
   1  10   7        6.49        5.20      2.11 o
   2  10   7        2.56        6.77      2.80 o
   3  10   7       15.94       13.45      2.99 o
   4  10   7        0.22        1.62      2.55 o
   5  10   7       18.14       20.57      3.24 o
 -10  11   7        0.58       -2.01      3.73 o
  -9  11   7        0.01       -1.98      1.98 o
  -8  11   7        1.61        2.77      1.97 o
  -7  11   7        0.13        2.39      1.88 o
  -6  11   7        1.40        1.05      1.88 o
  -5  11   7        0.80        0.83      1.56 o
  -4  11   7        0.04       -0.42      0.92 o
  -3  11   7        0.46       -2.15      2.15 o
  -2  11   7        0.36        0.50      2.23 o
  -1  11   7       14.74       18.93      4.07 o
   0  11   7        6.41        5.33      2.63 o
   1  11   7        1.54        2.97      2.07 o
   2  11   7       10.43       17.14      3.29 o
   3  11   7        3.11        3.39      2.02 o
   4  11   7        0.23        3.30      2.03 o
  -7  12   7        0.00        0.79      2.02 o
  -6  12   7        5.13        6.21      2.03 o
  -5  12   7        4.11        3.53      1.92 o
  -4  12   7        0.37        2.73      3.83 o
  -3  12   7        0.31       -0.91      1.49 o
  -2  12   7        0.41       -0.13      1.61 o
  -1  12   7        0.30       -0.67      1.69 o
   0  12   7        0.89       -0.24      1.69 o
   1  12   7        0.61        0.74      1.68 o
   2  12   7        0.01       -1.67      1.67 o
 -16   0   8        0.06       -2.99      2.99 o
 -15   0   8        1.91       -2.95      2.95 o
 -14   0   8        0.22        0.05      3.09 o
 -13   0   8        7.62       11.13      2.48 o
 -12   0   8        0.35       -0.35      1.49 o
 -11   0   8       26.44       27.69      1.69 o
 -10   0   8        0.17        2.20      1.01 o
  -9   0   8        7.57        7.94      1.67 o
  -8   0   8       94.69       95.51      4.08 o
  -7   0   8        2.47        0.61      1.10 o
  -6   0   8       11.22        7.84      1.64 o
  -5   0   8        3.63       -0.90      1.02 o
  -4   0   8       17.69       13.01      1.41 o
  -3   0   8      249.86      265.46      5.46 o
  -2   0   8        0.27        4.27      1.13 o
  -1   0   8       13.93       17.64      1.86 o
   0   0   8       43.47       39.76      6.16 o
   1   0   8      111.53      119.24      3.59 o
   2   0   8      365.48      358.16      9.45 o
   3   0   8      259.17      300.89      7.91 o
   4   0   8      195.40      186.72      6.16 o
   5   0   8       16.25       19.59      2.77 o
   6   0   8       73.92       65.62      4.04 o
   7   0   8        5.27        5.25      2.31 o
   8   0   8        1.38       -0.03      2.22 o
   9   0   8        0.09        4.82      2.52 o
 -16   1   8        0.23       -2.16      2.16 o
 -15   1   8        0.13        0.44      2.34 o
 -14   1   8        1.74       -0.85      2.13 o
 -13   1   8       10.43       10.09      1.74 o
 -12   1   8        6.37       11.58      1.21 o
 -11   1   8       20.36       22.10      1.08 o
 -10   1   8        3.46        4.62      0.80 o
  -9   1   8       49.61       55.06      1.88 o
  -8   1   8        0.02       -0.72      0.72 o
  -7   1   8        0.31       -0.64      0.75 o
  -6   1   8       64.97       68.48      1.90 o
  -5   1   8       89.74       91.62      2.14 o
  -4   1   8       77.82       76.63      1.91 o
  -3   1   8       39.67       47.83      1.56 o
  -2   1   8        4.15        6.63      0.84 o
  -1   1   8        0.18       -0.67      0.67 o
   0   1   8        0.54        0.92      0.83 o
   1   1   8        0.66        1.53      0.99 o
   2   1   8       17.66       20.23      1.50 o
   3   1   8      219.77      212.50      4.60 o
   4   1   8        1.12        6.76      1.61 o
   5   1   8        1.22        3.38      1.52 o
   6   1   8       36.12       39.32      2.34 o
   7   1   8       22.39       26.77      2.10 o
   8   1   8        0.76        1.90      1.58 o
   9   1   8        0.27       -0.04      1.85 o
 -16   2   8        0.39       -1.04      2.03 o
 -15   2   8        2.39        1.78      3.29 o
 -14   2   8        0.01       -1.77      1.77 o
 -13   2   8        2.84        3.98      1.59 o
 -12   2   8        2.15        0.47      1.11 o
 -11   2   8        0.92        2.05      0.94 o
 -10   2   8      154.90      151.86      2.90 o
  -9   2   8       54.79       61.63      2.09 o
  -8   2   8       12.89       15.14      1.10 o
  -7   2   8      192.93      189.29      3.03 o
  -6   2   8        8.78        6.82      0.85 o
  -5   2   8        0.70       -0.71      0.71 o
  -4   2   8       10.85        7.80      0.89 o
  -3   2   8        1.62        1.42      0.72 o
  -2   2   8        5.49        5.01      0.96 o
  -1   2   8       39.79       43.79      1.54 o
   0   2   8       47.26       51.80      1.71 o
   1   2   8       76.78       92.84      2.46 o
   2   2   8      103.20       98.71      3.00 o
   3   2   8        9.26       12.66      1.60 o
   4   2   8       31.81       31.38      1.96 o
   5   2   8        0.05        1.59      1.34 o
   6   2   8       12.24       11.93      1.65 o
   7   2   8        3.13        4.18      1.77 o
   8   2   8        1.18        1.44      1.53 o
   9   2   8        0.22        2.60      1.67 o
 -16   3   8        0.77        2.75      3.51 o
 -15   3   8        0.00        0.95      1.86 o
 -14   3   8        0.09       -1.48      1.48 o
 -13   3   8        1.49       -1.16      1.47 o
 -12   3   8       10.55        7.28      1.33 o
 -11   3   8        1.50        1.44      1.17 o
 -10   3   8       53.84       52.48      1.90 o
  -9   3   8       88.74       97.64      2.31 o
  -8   3   8      100.82       96.46      2.23 o
  -7   3   8       21.42       19.64      1.17 o
  -6   3   8       87.36       84.86      2.75 o
  -5   3   8       21.93       17.87      1.04 o
  -4   3   8        0.40       -0.52      0.64 o
  -3   3   8       21.53       22.21      1.17 o
  -2   3   8       11.92       11.76      1.00 o
  -1   3   8       56.55       58.39      1.86 o
   0   3   8       25.49       24.07      1.41 o
   1   3   8       31.66       27.27      1.33 o
   2   3   8       68.55       70.49      2.25 o
   3   3   8       47.53       37.24      1.71 o
   4   3   8        1.52        1.36      1.28 o
   5   3   8        1.80       -0.24      1.25 o
   6   3   8       13.20       12.42      1.64 o
   7   3   8        5.40        5.70      1.53 o
   8   3   8        0.00        0.36      1.45 o
   9   3   8        0.00       -1.31      1.54 o
 -15   4   8        2.08        3.41      1.90 o
 -14   4   8        1.87       -0.30      1.54 o
 -13   4   8        7.78        8.97      1.50 o
 -12   4   8        0.00       -0.13      1.19 o
 -11   4   8       10.29       11.62      1.44 o
 -10   4   8       13.99       11.35      1.46 o
  -9   4   8       11.83       13.68      1.21 o
  -8   4   8      104.36       97.41      2.31 o
  -7   4   8       13.07       13.79      1.25 o
  -6   4   8      271.39      259.32      3.71 o
  -5   4   8        7.18        4.88      0.94 o
  -4   4   8        0.01       -0.72      0.72 o
  -3   4   8       29.96       22.92      1.12 o
  -2   4   8        0.03        0.23      0.66 o
  -1   4   8       26.01       20.90      1.50 o
   0   4   8        0.33        1.19      0.82 o
   1   4   8      116.87      107.93      2.34 o
   2   4   8        8.47       12.11      1.21 o
   3   4   8       25.23       28.27      1.49 o
   4   4   8        1.43        0.65      1.15 o
   5   4   8        1.36        1.57      1.27 o
   6   4   8        0.21        0.49      1.21 o
   7   4   8        1.45        0.55      1.34 o
   8   4   8        0.35       -1.36      1.36 o
   9   4   8        0.31       -0.34      1.44 o
 -15   5   8        0.01       -1.14      1.71 o
 -14   5   8        5.60        5.23      1.61 o
 -13   5   8        0.00       -1.25      1.25 o
 -12   5   8        0.31        0.96      1.25 o
 -11   5   8        6.08        1.05      1.50 o
 -10   5   8       41.08       37.00      2.35 o
  -9   5   8        2.47        6.62      1.68 o
  -8   5   8       64.75       77.86      3.09 o
  -7   5   8        0.51        1.11      0.96 o
  -6   5   8      110.21       96.87      2.68 o
  -5   5   8      274.90      293.46      5.29 o
  -4   5   8       10.11        9.41      0.98 o
  -3   5   8        0.02       -0.61      0.61 o
  -2   5   8       34.73       36.06      1.32 o
  -1   5   8        8.29        7.94      0.97 o
   0   5   8        2.80        3.12      0.91 o
   1   5   8        0.02        0.46      0.91 o
   2   5   8       11.89       10.39      1.23 o
   3   5   8        0.38       -0.86      0.86 o
   4   5   8       26.35       20.65      1.29 o
   5   5   8        2.25        2.89      0.99 o
   6   5   8        1.02        0.50      0.96 o
   7   5   8        0.09        0.23      1.03 o
   8   5   8        0.32       -1.83      1.83 o
 -14   6   8        1.11       -1.07      1.94 o
 -13   6   8        4.64        4.65      1.76 o
 -12   6   8        8.25        5.88      1.78 o
 -11   6   8        1.56        3.03      1.57 o
 -10   6   8       13.07       14.18      1.84 o
  -9   6   8       67.47       74.18      3.10 o
  -8   6   8       43.27       46.31      2.42 o
  -7   6   8        1.84        4.30      1.25 o
  -6   6   8      244.95      264.72      4.22 o
  -5   6   8      269.55      271.25      6.34 o
  -4   6   8       10.96        4.47      0.99 o
  -3   6   8      141.80      130.10      2.96 o
  -2   6   8       28.41       34.75      1.45 o
  -1   6   8       51.83       59.00      2.22 o
   0   6   8        1.11       -0.66      0.84 o
   1   6   8        3.47        1.61      1.06 o
   2   6   8        8.63        7.39      0.95 o
   3   6   8        3.41        3.24      0.86 o
   4   6   8        0.44        0.73      0.73 o
   5   6   8        2.42        4.01      1.76 o
   6   6   8        0.73        0.99      2.25 o
   7   6   8        1.62        1.52      2.95 o
   8   6   8        0.01        0.77      1.99 o
 -14   7   8        0.15       -1.13      2.29 o
 -13   7   8        0.01        0.61      1.71 o
 -12   7   8        1.06        0.74      1.78 o
 -11   7   8        1.34       -0.69      1.55 o
 -10   7   8        0.01        0.96      1.83 o
  -9   7   8        0.19        1.25      1.44 o
  -8   7   8        4.69        1.81      1.41 o
  -7   7   8       13.74       15.15      2.73 o
  -6   7   8       16.34       24.22      1.99 o
  -5   7   8       18.74       19.97      2.05 o
  -4   7   8       81.10       87.17      7.56 o
  -3   7   8        3.27        1.95      1.13 o
  -2   7   8      102.85       92.23      2.38 o
  -1   7   8        6.51        7.01      1.29 o
   0   7   8       12.49        9.77      1.01 o
   1   7   8        5.45        5.47      0.88 o
   2   7   8       20.69       20.59      1.99 o
   3   7   8        0.21       -0.93      1.48 o
   4   7   8        5.12        4.47      1.78 o
   5   7   8        5.29        4.40      1.83 o
   6   7   8        9.88        6.62      2.01 o
   7   7   8        0.28       -1.76      1.76 o
 -13   8   8        0.01        1.20      2.17 o
 -12   8   8        3.15        1.71      3.13 o
 -11   8   8        0.39       -1.07      1.80 o
 -10   8   8        0.40        0.11      1.67 o
  -9   8   8        0.01       -1.13      1.22 o
  -8   8   8        0.41        0.44      1.25 o
  -7   8   8        9.99        4.35      2.45 o
  -6   8   8        6.23        6.48      1.83 o
  -5   8   8       24.97       20.47      3.73 o
  -4   8   8        0.03       -0.19      1.44 o
  -3   8   8       18.76       23.38      2.43 o
  -2   8   8       87.57       90.16      3.57 o
  -1   8   8       52.04       51.77      2.08 o
   0   8   8        4.38        1.99      0.82 o
   1   8   8        0.08        2.86      1.89 o
   2   8   8       19.31       20.75      2.55 o
   3   8   8        0.24       -0.17      1.99 o
   4   8   8        0.49       -1.07      2.97 o
   5   8   8        4.12        5.09      3.49 o
   6   8   8        6.61        6.22      2.52 o
 -12   9   8        0.17        0.64      2.12 o
 -11   9   8        5.77        2.88      2.39 o
 -10   9   8        0.17       -0.14      1.87 o
  -9   9   8        0.05       -1.80      2.09 o
  -8   9   8        0.57       -0.10      1.43 o
  -7   9   8        2.35        1.78      1.31 o
  -6   9   8        0.80       -1.22      1.58 o
  -5   9   8       23.73       21.81      2.46 o
  -4   9   8        4.12        4.19      1.59 o
  -3   9   8        8.27        4.23      2.02 o
  -2   9   8       25.03       25.84      1.57 o
  -1   9   8        1.01       -1.91      2.50 o
   0   9   8        3.30        0.98      2.65 o
   1   9   8       35.68       40.35      4.17 o
   2   9   8       33.53       31.81      3.73 o
   3   9   8        0.00        1.91      2.65 o
   4   9   8        5.78        2.90      2.90 o
   5   9   8        0.79        1.62      2.95 o
 -10  10   8        1.57        3.33      2.56 o
  -9  10   8        0.13       -1.72      1.72 o
  -8  10   8        1.84        2.39      1.92 o
  -7  10   8        0.02        0.28      2.44 o
  -6  10   8        3.95        1.64      1.69 o
  -5  10   8        2.76        4.03      1.73 o
  -4  10   8        0.29        2.55      2.02 o
  -3  10   8        0.11        0.04      1.07 o
  -2  10   8        0.76        2.31      2.41 o
  -1  10   8        0.45       -1.94      1.94 o
   0  10   8       11.88       16.89      3.49 o
   1  10   8        7.11        5.89      2.85 o
   2  10   8        5.02        3.29      2.80 o
   3  10   8        0.01       -0.93      2.70 o
   4  10   8        2.99        5.69      2.95 o
  -9  11   8        0.16        0.45      2.66 o
  -8  11   8        7.07        9.33      2.25 o
  -7  11   8        1.78        5.18      2.10 o
  -6  11   8        1.71        6.05      1.95 o
  -5  11   8        1.85        1.79      1.69 o
  -4  11   8        6.17        6.08      1.66 o
  -3  11   8        0.82        3.01      2.50 o
  -2  11   8        2.18        2.63      2.44 o
  -1  11   8        1.17        0.28      2.99 o
   0  11   8        0.01       -2.12      2.12 o
   1  11   8        2.30        2.97      2.29 o
   2  11   8        4.61        3.72      3.17 o
  -6  12   8        5.46        7.27      2.06 o
  -5  12   8        0.12        1.81      1.78 o
  -4  12   8        6.77       10.15      1.86 o
  -3  12   8        0.76        2.90      1.79 o
  -2  12   8        0.07       -1.66      1.66 o
  -1  12   8        0.82       -1.93      2.32 o
 -16   1   9        0.10        4.83      2.77 o
 -15   1   9        0.07        0.68      2.45 o
 -14   1   9        2.25        1.32      2.30 o
 -13   1   9       39.36       38.62      2.98 o
 -12   1   9        7.74        9.66      1.60 o
 -11   1   9        2.16        1.93      1.01 o
 -10   1   9       11.93        8.25      1.11 o
  -9   1   9       16.26       14.97      1.32 o
  -8   1   9        4.28        4.08      1.04 o
  -7   1   9        1.00        1.87      0.89 o
  -6   1   9        1.59        0.56      0.84 o
  -5   1   9        0.95       -0.75      0.75 o
  -4   1   9       37.29       41.77      1.62 o
  -3   1   9       19.23       19.67      1.24 o
  -2   1   9       25.29       19.48      1.35 o
  -1   1   9        0.04       -0.40      0.88 o
   0   1   9       12.26       13.77      1.57 o
   1   1   9        7.83        8.29      1.89 o
   2   1   9        2.18        5.00      1.52 o
   3   1   9      159.85      163.04      4.12 o
   4   1   9       53.39       48.32      2.45 o
   5   1   9        0.53        0.32      1.50 o
   6   1   9        0.01        1.86      1.54 o
   7   1   9        0.47        0.34      1.56 o
   8   1   9        1.55        1.86      2.58 o
 -15   2   9        0.03        2.85      2.60 o
 -14   2   9        1.48        2.90      2.06 o
 -13   2   9        3.52        2.16      1.64 o
 -12   2   9        5.82        7.21      1.42 o
 -11   2   9        0.11        0.80      1.33 o
 -10   2   9       35.75       46.66      1.78 o
  -9   2   9        0.01       -1.01      1.01 o
  -8   2   9        9.53        9.34      1.19 o
  -7   2   9        0.19       -0.78      0.88 o
  -6   2   9        3.74        1.94      0.93 o
  -5   2   9        8.21        6.65      0.98 o
  -4   2   9        2.74        1.04      0.94 o
  -3   2   9        5.04        5.32      0.96 o
  -2   2   9       34.10       38.60      1.83 o
  -1   2   9      163.88      149.25      3.23 o
   0   2   9      320.70      342.28      6.07 o
   1   2   9       35.95       38.82      2.19 o
   2   2   9        3.96        9.67      1.84 o
   3   2   9        8.57       10.80      1.65 o
   4   2   9        1.05        2.33      1.42 o
   5   2   9        0.44        0.32      1.40 o
   6   2   9        1.09        0.97      1.48 o
   7   2   9        1.26        1.29      1.65 o
   8   2   9        0.53        1.93      1.67 o
 -15   3   9        0.78        0.29      2.09 o
 -14   3   9        4.96        2.70      1.81 o
 -13   3   9        6.54        3.90      1.76 o
 -12   3   9        3.77        6.20      1.38 o
 -11   3   9       17.30       13.10      1.51 o
 -10   3   9       11.10       12.79      1.39 o
  -9   3   9      181.06      176.26      3.43 o
  -8   3   9        5.12        6.49      1.26 o
  -7   3   9        1.87        0.91      1.08 o
  -6   3   9       34.94       27.00      1.48 o
  -5   3   9        0.44       -0.92      0.92 o
  -4   3   9        0.13       -0.66      0.80 o
  -3   3   9        7.86        5.04      0.97 o
  -2   3   9      119.04      121.33      2.59 o
  -1   3   9      177.47      162.63      3.08 o
   0   3   9       36.09       33.12      1.78 o
   1   3   9       19.77       19.92      1.77 o
   2   3   9        2.14       -1.13      1.26 o
   3   3   9        0.02        0.85      1.32 o
   4   3   9        5.26        4.79      1.44 o
   5   3   9        2.20        3.36      1.44 o
   6   3   9        0.04       -0.21      1.46 o
   7   3   9        3.75        3.17      1.59 o
   8   3   9        0.40       -1.00      1.64 o
 -15   4   9        3.09        5.71      2.38 o
 -14   4   9        1.06        1.76      1.71 o
 -13   4   9        0.01       -0.69      1.36 o
 -12   4   9       19.03       23.98      1.84 o
 -11   4   9       46.77       55.93      2.31 o
 -10   4   9       53.58       54.13      2.31 o
  -9   4   9        7.53       11.88      1.52 o
  -8   4   9      234.42      228.23      4.01 o
  -7   4   9        4.88        3.58      1.34 o
  -6   4   9       83.85       84.85      2.65 o
  -5   4   9       48.72       49.73      2.91 o
  -4   4   9       15.19       11.82      1.63 o
  -3   4   9       26.25       23.94      1.55 o
  -2   4   9       22.30       26.10      1.60 o
  -1   4   9      108.57      112.16      2.84 o
   0   4   9        0.91        1.44      1.14 o
   1   4   9       37.74       32.66      1.97 o
   2   4   9       42.70       44.11      4.16 o
   3   4   9        1.41       -0.58      1.26 o
   4   4   9        0.04        0.25      1.30 o
   5   4   9        2.09        1.58      1.38 o
   6   4   9        3.80        6.24      1.60 o
   7   4   9        3.52        3.88      1.64 o
 -14   5   9        0.00       -1.08      1.70 o
 -13   5   9        2.67        3.40      1.43 o
 -12   5   9        5.80        6.52      1.74 o
 -11   5   9       14.49       14.83      1.86 o
 -10   5   9        0.28        0.39      1.48 o
  -9   5   9       28.93       27.11      3.88 o
  -8   5   9      186.36      201.39      6.99 o
  -7   5   9       55.26       48.16      2.47 o
  -6   5   9       15.09       14.46      1.51 o
  -5   5   9        5.75        2.43      1.37 o
  -4   5   9       55.50       57.54      2.79 o
  -3   5   9        3.66        2.03      1.30 o
  -2   5   9       51.31       52.44      2.09 o
  -1   5   9       60.13       57.19      2.40 o
   0   5   9        1.51        3.19      1.70 o
   1   5   9        7.62        7.08      1.40 o
   2   5   9        0.16        0.46      1.26 o
   3   5   9        3.00        2.56      1.32 o
   4   5   9        1.65        0.59      2.16 o
   5   5   9        3.97        2.90      1.41 o
   6   5   9        0.03       -0.80      1.33 o
   7   5   9        1.60        0.57      1.33 o
 -14   6   9        0.85       -2.04      2.16 o
 -13   6   9        0.21        0.52      1.64 o
 -12   6   9        1.96        2.54      1.67 o
 -11   6   9        3.08        0.73      1.48 o
 -10   6   9        0.11       -1.44      1.44 o
  -9   6   9        1.48        1.66      1.76 o
  -8   6   9        4.49        5.94      1.58 o
  -7   6   9        0.98        6.65      1.53 o
  -6   6   9       47.76       53.23      4.47 o
  -5   6   9       21.63       16.34      1.72 o
  -4   6   9       14.39       12.95      1.83 o
  -3   6   9       14.15       11.83      1.51 o
  -2   6   9       11.34        6.59      1.44 o
  -1   6   9       37.35       35.61      1.98 o
   0   6   9        1.99       -1.20      1.20 o
   1   6   9       72.98       71.45      2.21 o
   2   6   9        2.99        2.85      1.02 o
   3   6   9        0.52       -0.90      0.90 o
   4   6   9        5.61        8.13      1.07 o
   5   6   9        0.81       -0.10      1.05 o
   6   6   9        1.62       -1.72      1.83 o
 -13   7   9        0.10       -1.60      1.60 o
 -12   7   9        1.28        2.00      1.69 o
 -11   7   9        0.39        0.20      1.61 o
 -10   7   9        3.32        2.11      1.60 o
  -9   7   9        3.62        5.66      1.93 o
  -8   7   9        1.97        2.69      1.75 o
  -7   7   9        5.82        3.94      2.06 o
  -6   7   9        9.12        9.81      1.93 o
  -5   7   9       43.44       52.59      3.48 o
  -4   7   9        0.38        1.03      1.91 o
  -3   7   9        9.95       13.80      2.21 o
  -2   7   9        0.19       -0.34      1.38 o
  -1   7   9        9.48        9.01      1.60 o
   0   7   9        4.89        6.37      1.08 o
   1   7   9        0.81        0.21      0.89 o
   2   7   9        4.63        4.92      0.92 o
   3   7   9        0.44       -1.27      1.66 o
   4   7   9        3.11        2.11      1.86 o
   5   7   9        0.24       -0.75      2.28 o
   6   7   9        0.36       -0.40      2.38 o
 -12   8   9        0.83        1.14      2.05 o
 -11   8   9        1.33       -0.83      1.95 o
 -10   8   9        0.48       -0.38      1.84 o
  -9   8   9        0.74        1.88      1.85 o
  -8   8   9        0.19        1.76      1.99 o
  -7   8   9        1.31        4.14      1.84 o
  -6   8   9        2.48        3.69      1.77 o
  -5   8   9       15.90       16.22      2.12 o
  -4   8   9        4.44        3.28      1.98 o
  -3   8   9        1.33        0.51      1.82 o
  -2   8   9       52.20       62.30      5.11 o
  -1   8   9        4.42        3.26      1.20 o
   0   8   9        6.40        3.53      1.02 o
   1   8   9        1.66        1.72      2.70 o
   2   8   9        0.54       -1.08      2.50 o
   3   8   9        1.28       -0.74      2.75 o
   4   8   9        0.16       -1.01      2.22 o
   5   8   9        4.81        2.27      2.36 o
 -11   9   9        1.63        1.62      2.08 o
 -10   9   9        7.49       10.54      2.39 o
  -9   9   9        0.04       -0.15      1.94 o
  -8   9   9        0.04       -0.07      1.92 o
  -7   9   9        0.02        2.23      1.78 o
  -6   9   9        1.16        1.78      1.78 o
  -5   9   9        0.86        3.77      1.74 o
  -4   9   9        1.28        2.31      1.60 o
  -3   9   9       17.43       20.72      2.37 o
  -2   9   9        5.40        5.96      1.75 o
  -1   9   9        0.73        0.51      1.62 o
   0   9   9        0.04       -2.45      2.45 o
   1   9   9        0.20       -1.23      2.65 o
   2   9   9        0.79       -2.06      2.70 o
   3   9   9        0.24        1.08      2.85 o
   4   9   9        0.35        3.24      2.90 o
 -10  10   9        1.75        2.57      2.69 o
  -9  10   9        0.63        3.53      2.20 o
  -8  10   9        0.02       -1.80      1.80 o
  -7  10   9        0.01        2.71      2.47 o
  -6  10   9        0.03       -0.24      1.70 o
  -5  10   9        3.25        5.32      1.91 o
  -4  10   9        1.20        2.00      1.65 o
  -3  10   9        0.27        0.01      1.52 o
  -2  10   9        1.13       -0.73      3.63 o
  -1  10   9        1.81        0.00      2.95 o
   0  10   9        1.81        3.34      3.09 o
   1  10   9        0.24       -0.64      2.85 o
   2  10   9        0.60       -2.85      2.85 o
  -7  11   9       12.03       19.20      3.48 o
  -6  11   9        0.68        5.10      2.06 o
  -5  11   9        0.29       -1.69      3.43 o
  -4  11   9       17.64       17.66      2.10 o
  -3  11   9        5.63        3.97      2.72 o
  -2  11   9        5.12        3.75      2.65 o
  -1  11   9        4.53        4.55      2.62 o
   0  11   9        0.70        1.49      2.34 o
 -15   0  10        3.97        4.91      3.98 o
 -14   0  10        1.55        9.43      3.98 o
 -13   0  10        0.22       -0.05      3.39 o
 -12   0  10        0.00        3.14      1.79 o
 -11   0  10       20.67       23.86      1.82 o
 -10   0  10       12.36       10.26      1.92 o
  -9   0  10        3.83        3.50      1.65 o
  -8   0  10        5.43        3.07      2.15 o
  -7   0  10       37.34       33.36      2.31 o
  -6   0  10       14.83       14.41      2.25 o
  -5   0  10       15.90        8.77      1.64 o
  -4   0  10      133.68      112.86      3.74 o
  -3   0  10       36.81       36.54      2.41 o
  -2   0  10        4.80        5.33      1.95 o
  -1   0  10       63.72       66.34      3.87 o
   0   0  10       58.77       57.30      8.20 o
   1   0  10        4.66        6.07      2.19 o
   2   0  10        6.39        8.91      2.32 o
   3   0  10        0.05        1.58      4.20 o
   4   0  10        4.72        5.17      2.41 o
   5   0  10       11.79       14.49      2.74 o
   6   0  10        3.59        5.83      2.48 o
   7   0  10        5.21        2.70      3.95 o
 -15   1  10        0.05        2.17      2.87 o
 -14   1  10        3.85        4.09      2.81 o
 -13   1  10        1.85        0.62      2.31 o
 -12   1  10       18.81       18.93      2.12 o
 -11   1  10       12.64       16.76      1.38 o
 -10   1  10        0.87       -0.02      1.13 o
  -9   1  10        1.92       -0.26      1.19 o
  -8   1  10       30.64       28.41      1.63 o
  -7   1  10        0.26        0.99      1.02 o
  -6   1  10        3.38        2.22      1.24 o
  -5   1  10       63.46       69.91      2.37 o
  -4   1  10        0.30       -0.93      0.93 o
  -3   1  10       24.83       26.94      1.63 o
  -2   1  10       23.07       25.23      1.67 o
  -1   1  10       11.23       15.00      2.12 o
   0   1  10        8.66        7.14      1.51 o
   1   1  10       18.19       17.19      1.78 o
   2   1  10        8.37        8.47      1.60 o
   3   1  10        6.58        9.13      1.91 o
   4   1  10        7.87       11.39      1.79 o
   5   1  10        5.09        6.05      1.71 o
   6   1  10        1.11        0.16      1.64 o
   7   1  10        0.46       -1.60      1.60 o
 -15   2  10        0.20        0.21      2.54 o
 -14   2  10        1.86       -1.50      2.07 o
 -13   2  10        6.75        9.96      1.95 o
 -12   2  10       14.99       19.13      1.85 o
 -11   2  10       22.71       24.14      2.17 o
 -10   2  10        7.26        9.16      1.39 o
  -9   2  10       12.62       11.73      1.40 o
  -8   2  10        0.02       -1.40      1.40 o
  -7   2  10       29.12       24.49      1.52 o
  -6   2  10        0.07       -0.98      0.98 o
  -5   2  10        4.75        3.20      1.09 o
  -4   2  10       25.91       22.43      1.61 o
  -3   2  10        0.58        1.21      1.51 o
  -2   2  10       20.25       17.86      1.53 o
  -1   2  10       14.63       11.12      1.47 o
   0   2  10       45.24       49.56      2.41 o
   1   2  10       45.30       45.91      3.12 o
   2   2  10        0.01       -1.09      1.33 o
   3   2  10        0.29       -0.48      1.39 o
   4   2  10        2.42        2.28      1.54 o
   5   2  10        0.18       -0.79      1.50 o
   6   2  10        0.34       -0.43      1.60 o
   7   2  10        1.68        1.26      1.76 o
 -15   3  10        3.19        5.72      2.33 o
 -14   3  10        5.04        7.18      2.83 o
 -13   3  10        5.92        2.62      1.82 o
 -12   3  10        9.72       13.36      1.64 o
 -11   3  10        2.32        3.57      1.37 o
 -10   3  10        7.04        8.77      1.50 o
  -9   3  10       30.24       29.05      1.79 o
  -8   3  10       32.12       38.02      1.84 o
  -7   3  10       31.33       33.45      1.72 o
  -6   3  10        1.78       -1.10      1.18 o
  -5   3  10       59.79       57.68      2.55 o
  -4   3  10       38.62       42.78      1.99 o
  -3   3  10        3.25        3.24      1.62 o
  -2   3  10       59.92       59.61      2.35 o
  -1   3  10       38.25       44.07      2.08 o
   0   3  10       40.64       38.65      2.11 o
   1   3  10       13.49       12.33      1.72 o
   2   3  10       10.26       15.99      1.77 o
   3   3  10       12.23       12.04      1.77 o
   4   3  10        1.67        2.84      1.57 o
   5   3  10        0.29       -1.44      1.44 o
   6   3  10        0.09        0.44      1.61 o
 -14   4  10        0.28       -0.23      1.84 o
 -13   4  10        6.23        2.35      1.74 o
 -12   4  10        7.06        4.54      2.24 o
 -11   4  10        0.85        0.67      1.44 o
 -10   4  10        3.68        3.95      1.40 o
  -9   4  10        2.97        0.65      1.36 o
  -8   4  10        4.42        2.40      1.66 o
  -7   4  10       42.86       48.13      2.24 o
  -6   4  10       43.12       53.07      2.35 o
  -5   4  10      175.73      189.93      4.02 o
  -4   4  10       13.51        8.30      1.67 o
  -3   4  10       29.15       36.41      1.93 o
  -2   4  10       24.65       31.99      1.85 o
  -1   4  10       14.75       16.81      1.79 o
   0   4  10       31.03       29.82      2.08 o
   1   4  10        3.85        7.43      1.56 o
   2   4  10       35.56       36.84      3.83 o
   3   4  10        0.34       -1.03      1.43 o
   4   4  10        0.99       -0.48      1.44 o
   5   4  10        2.14        1.25      1.52 o
   6   4  10        0.12       -1.59      1.59 o
 -14   5  10        0.82       -2.14      2.14 o
 -13   5  10        0.55        1.08      1.72 o
 -12   5  10        1.08        3.39      1.68 o
 -11   5  10        0.30        0.13      1.53 o
 -10   5  10        4.01        3.67      1.65 o
  -9   5  10       24.61       17.34      1.98 o
  -8   5  10        0.09        3.37      1.94 o
  -7   5  10        5.04       10.24      2.06 o
  -6   5  10       28.70       21.54      1.73 o
  -5   5  10        0.06       -0.36      1.22 o
  -4   5  10        1.78        1.79      1.31 o
  -3   5  10      148.41      155.80      5.49 o
  -2   5  10       51.38       42.43      2.30 o
  -1   5  10        0.07       -1.60      1.60 o
   0   5  10       14.55       11.88      1.66 o
   1   5  10       21.91       27.10      2.35 o
   2   5  10        4.41        7.68      1.60 o
   3   5  10        3.70        0.46      1.39 o
   4   5  10        7.10        8.36      1.67 o
   5   5  10        1.28        0.10      1.47 o
   6   5  10        3.69        3.24      1.64 o
 -13   6  10        0.05        0.41      1.73 o
 -12   6  10        0.00        0.20      1.63 o
 -11   6  10        1.32        1.84      1.62 o
 -10   6  10        3.08        1.84      1.61 o
  -9   6  10       14.37       17.94      1.96 o
  -8   6  10        7.84        6.15      1.64 o
  -7   6  10        8.18        4.66      2.72 o
  -6   6  10        5.69        9.51      2.48 o
  -5   6  10       80.30       87.20      4.51 o
  -4   6  10       87.71       91.89      3.71 o
  -3   6  10        3.10        1.71      1.40 o
  -2   6  10       17.35       22.59      1.86 o
  -1   6  10        8.37        6.85      1.51 o
   0   6  10       21.27       25.92      1.94 o
   1   6  10        0.74        1.67      1.36 o
   2   6  10        5.08        2.94      1.40 o
   3   6  10       26.13       22.90      1.88 o
   4   6  10        2.50        0.08      1.38 o
   5   6  10        1.51        1.73      1.35 o
 -12   7  10        0.00       -1.30      1.92 o
 -11   7  10        0.70        1.54      1.97 o
 -10   7  10        0.43       -0.13      1.86 o
  -9   7  10        0.73        1.88      1.86 o
  -8   7  10       12.84       14.21      2.30 o
  -7   7  10        0.55        1.96      1.73 o
  -6   7  10        5.28        8.79      2.46 o
  -5   7  10        0.05        0.29      2.05 o
  -4   7  10        0.01       -2.61      2.77 o
  -3   7  10        0.01       -0.64      1.83 o
  -2   7  10        6.14        6.07      2.10 o
  -1   7  10        7.67        3.11      2.71 o
   0   7  10        1.62       -0.43      1.49 o
   1   7  10        0.86        1.02      1.41 o
   2   7  10        0.02       -0.66      1.34 o
   3   7  10        2.12        0.57      1.14 o
   4   7  10        1.57       -0.61      2.30 o
 -11   8  10        1.26        2.91      2.18 o
 -10   8  10        0.05        0.35      2.03 o
  -9   8  10        0.54        3.28      1.99 o
  -8   8  10        0.98        2.14      2.23 o
  -7   8  10        1.69        2.79      1.86 o
  -6   8  10        0.09       -1.57      1.69 o
  -5   8  10        0.14       -0.27      1.98 o
  -4   8  10        0.32       -0.06      1.91 o
  -3   8  10        7.31        6.79      2.19 o
  -2   8  10        5.14        6.16      2.02 o
  -1   8  10        0.00       -1.50      1.63 o
   0   8  10        0.40        0.15      1.49 o
   1   8  10        4.38        5.52      1.30 o
   2   8  10        0.61        2.31      3.04 o
   3   8  10        2.67        2.50      3.09 o
 -10   9  10        0.06        0.60      2.09 o
  -9   9  10        0.18       -1.81      1.99 o
  -8   9  10        0.05        0.46      1.96 o
  -7   9  10        0.99        0.63      1.85 o
  -6   9  10        2.11        5.45      1.97 o
  -5   9  10        2.46        1.31      1.76 o
  -4   9  10        0.00       -0.03      1.67 o
  -3   9  10        1.44        0.37      1.85 o
  -2   9  10        0.00        1.70      1.99 o
  -1   9  10        1.95        2.48      1.49 o
   0   9  10        1.83        0.74      3.04 o
   1   9  10        1.97       -1.28      3.04 o
   2   9  10        0.11       -2.85      2.90 o
  -8  10  10        0.54       -2.02      2.02 o
  -7  10  10        0.70        0.11      2.00 o
  -6  10  10        0.67        0.31      3.92 o
  -5  10  10        3.53        6.24      2.00 o
  -4  10  10        0.03        1.03      1.70 o
  -3  10  10        3.99        2.67      1.65 o
  -2  10  10        2.71        1.01      1.62 o
  -1  10  10        0.73       -1.52      3.24 o
   0  10  10        0.63       -0.98      3.04 o
 -15   1  11       10.73       22.50      3.61 o
 -14   1  11        6.30        9.57      3.12 o
 -13   1  11        0.00       -1.03      2.11 o
 -12   1  11        3.80        4.59      1.84 o
 -11   1  11        2.60       -0.52      1.40 o
 -10   1  11        5.63        6.65      1.39 o
  -9   1  11        0.01       -1.08      1.08 o
  -8   1  11        0.17        0.53      1.15 o
  -7   1  11        2.03        2.49      1.14 o
  -6   1  11       13.87       13.67      1.38 o
  -5   1  11       24.00       18.77      1.49 o
  -4   1  11        9.20       10.83      1.49 o
  -3   1  11        7.51        6.35      1.35 o
  -2   1  11        0.40       -0.39      1.33 o
  -1   1  11       11.70       13.12      1.74 o
   0   1  11       12.67       11.93      1.76 o
   1   1  11        0.33       -0.58      1.41 o
   2   1  11        0.86        0.91      1.53 o
   3   1  11        0.50       -0.12      1.47 o
   4   1  11        4.43        3.72      1.73 o
   5   1  11        0.03        0.81      1.69 o
 -14   2  11        1.22       -1.31      2.18 o
 -13   2  11        2.89        2.40      1.92 o
 -12   2  11        6.09        4.86      1.89 o
 -11   2  11        2.09        1.03      1.33 o
 -10   2  11        0.72        0.63      1.41 o
  -9   2  11        2.30        2.54      1.27 o
  -8   2  11        0.04        0.67      1.11 o
  -7   2  11        0.12       -1.56      1.56 o
  -6   2  11        5.03        4.17      1.23 o
  -5   2  11        0.41        0.95      1.24 o
  -4   2  11       18.27       17.21      1.63 o
  -3   2  11       10.05       10.65      1.55 o
  -2   2  11       41.95       47.87      2.18 o
  -1   2  11        0.14       -1.03      1.40 o
   0   2  11        8.19        5.86      1.67 o
   1   2  11       10.04        9.77      1.73 o
   2   2  11        0.16       -1.41      1.41 o
   3   2  11        5.56        4.56      1.69 o
   4   2  11        0.02       -1.48      1.48 o
   5   2  11        0.00       -1.66      1.66 o
 -14   3  11        0.01        1.84      2.20 o
 -13   3  11        0.39       -0.55      1.77 o
 -12   3  11        8.05        7.97      1.62 o
 -11   3  11        2.48        2.75      1.44 o
 -10   3  11        4.36        1.80      1.66 o
  -9   3  11        4.04        5.29      1.59 o
  -8   3  11       36.66       44.00      2.04 o
  -7   3  11       17.50       16.37      1.72 o
  -6   3  11       16.00       17.58      1.70 o
  -5   3  11        0.20       -0.67      1.25 o
  -4   3  11       55.01       53.40      3.61 o
  -3   3  11       88.68       89.62      2.93 o
  -2   3  11        3.39        0.25      1.77 o
  -1   3  11       14.15       10.03      1.77 o
   0   3  11        1.20        0.58      1.49 o
   1   3  11        1.95        4.20      1.63 o
   2   3  11        0.23        0.03      1.47 o
   3   3  11        0.01       -0.48      1.56 o
   4   3  11        2.42        3.13      1.74 o
   5   3  11        0.00        1.10      1.77 o
 -14   4  11        0.17        1.94      1.92 o
 -13   4  11        2.94        2.17      1.92 o
 -12   4  11        1.21        1.41      1.45 o
 -11   4  11        0.29       -0.54      1.35 o
 -10   4  11        1.42        1.04      1.35 o
  -9   4  11        1.09       -0.98      1.88 o
  -8   4  11        6.57        7.35      2.80 o
  -7   4  11       34.58       39.41      4.01 o
  -6   4  11       22.88       23.59      1.92 o
  -5   4  11       37.23       46.81      2.35 o
  -4   4  11       54.88       56.25      2.41 o
  -3   4  11       18.80       24.77      2.80 o
  -2   4  11        8.58        5.00      1.65 o
  -1   4  11       12.67        8.79      1.73 o
   0   4  11        1.49        0.07      1.50 o
   1   4  11        0.83       -0.25      1.56 o
   2   4  11        0.01       -0.79      1.52 o
   3   4  11        0.00        0.34      1.52 o
   4   4  11        1.47        1.25      1.62 o
   5   4  11        1.41        1.49      1.76 o
 -13   5  11        0.17       -0.11      2.34 o
 -12   5  11        3.42        7.63      1.88 o
 -11   5  11        2.69        4.08      1.88 o
 -10   5  11        2.57        1.43      1.72 o
  -9   5  11        2.26        5.91      1.73 o
  -8   5  11       25.62       22.39      2.54 o
  -7   5  11       52.49       68.12      7.10 o
  -6   5  11        0.72        3.40      1.70 o
  -5   5  11        1.24        3.47      1.92 o
  -4   5  11        0.75       -0.27      1.53 o
  -3   5  11        3.79        0.52      1.45 o
  -2   5  11        1.65        1.20      1.54 o
  -1   5  11       19.40       16.36      1.90 o
   0   5  11       14.41       14.97      1.90 o
   1   5  11        0.03        0.40      1.50 o
   2   5  11        0.11        0.19      1.49 o
   3   5  11        0.89       -1.12      1.51 o
   4   5  11        4.53        5.98      1.80 o
 -12   6  11        1.39        4.22      1.82 o
 -11   6  11        1.09        1.06      1.70 o
 -10   6  11        4.77        4.18      2.05 o
  -9   6  11       10.02       10.43      2.25 o
  -8   6  11        1.71        4.58      2.53 o
  -7   6  11       18.00       13.01      2.91 o
  -6   6  11       25.97       33.67      3.40 o
  -5   6  11        1.46        1.87      2.28 o
  -4   6  11        0.20        0.81      2.13 o
  -3   6  11        0.03       -0.24      1.72 o
  -2   6  11        1.90        0.95      2.83 o
  -1   6  11        2.01        2.75      1.77 o
   0   6  11        2.66        0.37      1.47 o
   1   6  11        0.90       -1.28      1.48 o
   2   6  11        5.56        6.73      1.68 o
   3   6  11        0.51        0.48      1.52 o
 -12   7  11        0.59       -1.87      4.22 o
 -11   7  11        0.11       -0.97      2.07 o
 -10   7  11        1.81        5.56      2.27 o
  -9   7  11       10.49       18.07      2.71 o
  -8   7  11       15.45       22.05      2.66 o
  -7   7  11       18.17       20.50      3.11 o
  -6   7  11        1.82        0.67      2.30 o
  -5   7  11        8.58       13.38      2.60 o
  -4   7  11        1.82       -0.36      2.90 o
  -3   7  11        3.64        1.73      2.10 o
  -2   7  11        1.74        1.09      2.03 o
  -1   7  11        0.09       -0.94      1.90 o
   0   7  11        2.24        2.17      1.90 o
   1   7  11        3.24        2.41      1.73 o
   2   7  11        0.26       -1.11      1.50 o
 -10   8  11        2.66        2.93      2.29 o
  -9   8  11        3.64        5.46      2.35 o
  -8   8  11       10.78       14.67      3.67 o
  -7   8  11        0.49        1.61      2.04 o
  -6   8  11        0.03       -1.84      2.21 o
  -5   8  11        0.55       -2.11      2.11 o
  -4   8  11        0.11        1.91      2.22 o
  -3   8  11        3.89        7.31      2.28 o
  -2   8  11        8.06        9.96      2.31 o
  -1   8  11        0.42        0.18      1.80 o
   0   8  11        1.46        1.48      1.78 o
   1   8  11        1.50        1.09      3.24 o
  -9   9  11        3.36        2.85      4.42 o
  -8   9  11        0.11       -1.55      2.09 o
  -7   9  11        0.27       -1.63      2.64 o
  -6   9  11        5.88        3.93      2.11 o
  -5   9  11        1.29        2.49      1.88 o
  -4   9  11        0.37       -1.88      2.12 o
  -3   9  11        0.04       -1.13      1.98 o
  -2   9  11        6.58        5.03      2.17 o
  -1   9  11        2.81        5.22      1.74 o
 -14   0  12        1.26       -0.59      3.98 o
 -13   0  12        2.75       -0.54      3.88 o
 -12   0  12        1.14       -0.76      2.54 o
 -11   0  12        0.16       -0.12      2.00 o
 -10   0  12        7.83       10.91      2.28 o
  -9   0  12       22.61       26.38      2.69 o
  -8   0  12       14.08       18.48      2.34 o
  -7   0  12        2.04        2.10      1.79 o
  -6   0  12       18.89       20.91      2.37 o
  -5   0  12        0.73       -0.35      1.67 o
  -4   0  12        2.04        3.48      1.81 o
  -3   0  12       55.03       68.92      5.45 o
  -2   0  12       10.78       19.63      3.00 o
  -1   0  12        9.50       10.65      2.55 o
   0   0  12        0.79        0.40      2.92 o
   1   0  12        1.30        1.33      2.33 o
   2   0  12        0.01       -2.22      2.22 o
   3   0  12        1.83        3.21      2.60 o
   4   0  12        4.54       10.58      3.01 o
 -14   1  12        2.02       -0.30      3.76 o
 -13   1  12        0.03       -2.10      2.18 o
 -12   1  12        0.00       -0.30      2.15 o
 -11   1  12        0.11        0.19      1.58 o
 -10   1  12        0.07       -0.56      1.30 o
  -9   1  12        0.22       -1.22      1.22 o
  -8   1  12        0.47       -1.20      1.20 o
  -7   1  12        0.43       -0.38      1.16 o
  -6   1  12        0.01        0.73      1.23 o
  -5   1  12        0.06        0.64      1.31 o
  -4   1  12       26.02       24.32      1.89 o
  -3   1  12        4.96        8.33      1.57 o
  -2   1  12        3.48        3.70      1.60 o
  -1   1  12        1.12       -1.53      1.53 o
   0   1  12        5.36        7.57      1.77 o
   1   1  12        0.06        1.75      1.63 o
   2   1  12        0.08        0.45      1.92 o
   3   1  12        0.85        1.29      2.11 o
   4   1  12        2.10        1.25      1.98 o
 -13   2  12        0.03        1.71      2.17 o
 -12   2  12        0.94       -0.48      1.79 o
 -11   2  12        6.33        6.23      1.96 o
 -10   2  12        0.11        0.83      1.50 o
  -9   2  12        4.04        1.31      1.35 o
  -8   2  12        4.69        4.42      1.38 o
  -7   2  12        4.10        2.43      1.86 o
  -6   2  12        0.55       -0.05      1.31 o
  -5   2  12        0.24       -1.27      1.27 o
  -4   2  12        0.07       -1.28      1.28 o
  -3   2  12        4.54        3.52      1.45 o
  -2   2  12        0.01        0.07      1.58 o
  -1   2  12        3.04        4.98      1.69 o
   0   2  12        0.06        0.48      1.61 o
   1   2  12        0.28       -0.57      1.60 o
   2   2  12        1.34        2.99      1.73 o
   3   2  12        0.01       -1.29      2.17 o
   4   2  12        0.54       -1.27      1.76 o
 -13   3  12        0.05       -1.56      1.95 o
 -12   3  12        0.64        0.86      1.80 o
 -11   3  12        2.25        0.87      1.45 o
 -10   3  12        2.83       -0.19      1.70 o
  -9   3  12        1.37        0.97      1.64 o
  -8   3  12        3.47        4.83      2.78 o
  -7   3  12        1.46       -1.20      1.41 o
  -6   3  12       25.83       30.08      2.13 o
  -5   3  12       11.86        7.76      1.66 o
  -4   3  12        2.09        1.71      1.45 o
  -3   3  12        2.76       -0.03      1.55 o
  -2   3  12        7.26        8.21      2.29 o
  -1   3  12        3.14        2.69      1.63 o
   0   3  12        3.73        3.18      1.69 o
   1   3  12        9.32       11.82      2.04 o
   2   3  12        2.61        2.42      1.78 o
   3   3  12        2.90        4.45      1.92 o
 -13   4  12        0.05       -0.37      1.88 o
 -12   4  12        1.30        1.18      1.59 o
 -11   4  12        0.03       -1.59      1.59 o
 -10   4  12        0.07        2.54      2.08 o
  -9   4  12        1.52        0.13      1.97 o
  -8   4  12        0.66        4.00      2.01 o
  -7   4  12        5.18        5.52      1.79 o
  -6   4  12       24.03       28.07      2.86 o
  -5   4  12        2.61        1.74      1.68 o
  -4   4  12        7.97        6.36      1.72 o
  -3   4  12        1.22        2.68      1.62 o
  -2   4  12        2.65       -0.85      1.59 o
  -1   4  12        1.20       -1.49      1.60 o
   0   4  12       17.10       16.66      2.10 o
   1   4  12       11.20       11.55      1.99 o
   2   4  12        4.49        6.21      1.88 o
   3   4  12        2.29        3.37      1.87 o
 -12   5  12        2.30        4.12      1.91 o
 -11   5  12        0.00       -0.45      1.77 o
 -10   5  12        0.13       -0.20      1.72 o
  -9   5  12        0.02        1.27      2.01 o
  -8   5  12        0.27       -0.90      2.38 o
  -7   5  12       18.59       20.11      3.18 o
  -6   5  12       11.22       16.52      3.07 o
  -5   5  12        0.01       -1.23      1.97 o
  -4   5  12        4.98        5.46      2.08 o
  -3   5  12        0.13       -1.78      1.78 o
  -2   5  12        4.27        1.93      1.74 o
  -1   5  12        0.61        0.67      1.70 o
   0   5  12        3.27        3.95      1.74 o
   1   5  12        1.02        0.16      1.69 o
   2   5  12        0.31       -0.31      1.91 o
 -11   6  12        0.54        1.88      2.12 o
 -10   6  12        5.43        5.59      2.36 o
  -9   6  12        0.19        2.48      2.16 o
  -8   6  12        0.19        1.45      3.56 o
  -7   6  12        0.85        4.37      2.76 o
  -6   6  12       21.39       23.17      3.47 o
  -5   6  12       11.58       16.69      3.09 o
  -4   6  12        1.50        2.15      2.41 o
  -3   6  12        0.95        0.75      2.22 o
  -2   6  12        1.08        1.47      1.91 o
  -1   6  12        3.51        2.70      1.93 o
   0   6  12        0.42        1.08      2.81 o
   1   6  12        0.11        0.29      1.90 o
 -10   7  12        1.57        4.57      2.37 o
  -9   7  12        1.14        3.54      2.30 o
  -8   7  12        0.00       -0.38      2.08 o
  -7   7  12        2.28       -0.05      2.62 o
  -6   7  12        1.47        3.18      2.69 o
  -5   7  12       11.95       18.76      3.05 o
  -4   7  12        2.64        5.83      2.57 o
  -3   7  12        0.02        4.86      2.46 o
  -2   7  12        0.48        1.18      2.14 o
  -1   7  12        0.02       -0.87      2.03 o
   0   7  12        2.64        0.53      2.08 o
  -8   8  12        1.73        4.11      2.37 o
  -7   8  12        0.00       -1.95      1.95 o
  -6   8  12        0.68        0.10      3.56 o
  -5   8  12        1.18        1.79      2.48 o
  -4   8  12        1.02        0.17      2.30 o
  -3   8  12        0.93        0.25      3.71 o
  -2   8  12        1.82        3.17      2.22 o
 -13   1  13        0.00       -1.22      2.76 o
 -12   1  13        3.84       -0.42      2.30 o
 -11   1  13        2.22        1.50      1.70 o
 -10   1  13        0.28       -1.58      1.58 o
  -9   1  13        0.01        1.27      1.42 o
  -8   1  13        1.44        1.04      1.38 o
  -7   1  13        9.21        6.68      1.50 o
  -6   1  13        1.59        0.69      1.43 o
  -5   1  13        1.07        2.20      1.50 o
  -4   1  13        0.05        0.47      1.46 o
  -3   1  13        0.21       -1.32      1.65 o
  -2   1  13        0.48       -1.05      1.62 o
  -1   1  13        0.00       -0.92      1.66 o
   0   1  13        3.96        7.82      2.01 o
   1   1  13        3.56        5.14      1.97 o
   2   1  13        0.08        1.40      1.96 o
 -12   2  13        0.39        1.18      2.00 o
 -11   2  13        0.00        0.04      1.89 o
 -10   2  13        5.42        5.76      1.98 o
  -9   2  13        2.97        1.19      1.58 o
  -8   2  13        0.02        0.54      1.46 o
  -7   2  13        5.35        3.50      1.53 o
  -6   2  13        9.79       10.13      1.74 o
  -5   2  13        2.17        1.26      1.47 o
  -4   2  13        1.03        2.31      1.57 o
  -3   2  13        6.38        2.73      1.74 o
  -2   2  13        3.38        2.99      1.79 o
  -1   2  13        9.30       10.74      2.07 o
   0   2  13        0.00       -1.75      1.75 o
   1   2  13        0.00       -0.02      1.77 o
   2   2  13        1.59        1.09      1.91 o
 -12   3  13        0.05       -1.20      1.96 o
 -11   3  13        2.53        1.45      2.01 o
 -10   3  13        0.32       -0.29      1.78 o
  -9   3  13        0.00        1.82      2.18 o
  -8   3  13        0.26        0.01      1.78 o
  -7   3  13        0.07        0.64      1.74 o
  -6   3  13        4.96        6.08      1.65 o
  -5   3  13        0.00       -1.61      1.61 o
  -4   3  13        1.05       -1.28      1.71 o
  -3   3  13        9.17        5.34      1.82 o
  -2   3  13        9.43        8.41      1.93 o
  -1   3  13        1.44        3.41      1.80 o
   0   3  13        2.90        1.92      1.92 o
   1   3  13        0.48        1.51      1.84 o
 -11   4  13        1.18        1.23      1.86 o
 -10   4  13        0.00       -2.15      2.15 o
  -9   4  13        1.06        1.90      2.17 o
  -8   4  13        0.15        1.11      2.55 o
  -7   4  13        1.23       -0.01      4.69 o
  -6   4  13        6.53        4.43      2.24 o
  -5   4  13        2.33        2.21      2.11 o
  -4   4  13        2.43        1.22      2.28 o
  -3   4  13        8.30        9.90      2.04 o
  -2   4  13        0.26        1.22      1.81 o
  -1   4  13        0.33        0.34      1.82 o
   0   4  13        2.00        4.69      1.97 o
   1   4  13        1.34        2.92      1.98 o
 -11   5  13        0.12       -3.44      3.44 o
 -10   5  13        4.58        6.35      2.40 o
  -9   5  13        5.53        5.60      2.94 o
  -8   5  13        3.55        0.72      2.75 o
  -7   5  13        0.11       -2.53      2.53 o
  -6   5  13        0.09       -2.55      2.55 o
  -5   5  13        0.05       -0.51      2.56 o
  -4   5  13        0.31        1.02      2.09 o
  -3   5  13        1.81        5.97      2.32 o
  -2   5  13        1.01       -1.61      2.02 o
  -1   5  13        0.12        0.02      2.12 o
   0   5  13        0.45        0.55      2.12 o
  -9   6  13        0.99        3.84      3.01 o
  -8   6  13        1.25       -0.73      2.77 o
  -7   6  13        1.14        0.97      5.69 o
  -6   6  13        1.76        1.70      2.92 o
  -5   6  13        1.06        3.66      2.90 o
  -4   6  13       10.43       13.13      3.07 o
  -3   6  13        3.61        5.79      5.06 o
  -2   6  13        0.65        5.27      2.65 o
  -1   6  13        0.62        0.25      3.73 o
  -7   7  13        1.75       -2.31      3.51 o
  -6   7  13        0.84        0.16      2.86 o
  -5   7  13        1.67        2.43      2.71 o
  -4   7  13        0.72        3.00      3.78 o
 -11   0  14        0.30       -0.18      2.90 o
 -10   0  14        2.78       -0.10      2.81 o
  -9   0  14        8.96       13.10      2.67 o
  -8   0  14        0.46        2.36      2.19 o
  -7   0  14        2.60        4.59      2.22 o
  -6   0  14        0.01        1.63      2.08 o
  -5   0  14        0.11        0.02      2.55 o
  -4   0  14        2.02        0.62      2.75 o
  -3   0  14        0.70        5.38      2.81 o
  -2   0  14        2.90        5.94      2.92 o
  -1   0  14        0.78       -6.64      7.46 o
 -11   1  14        0.02       -0.09      2.40 o
 -10   1  14        0.29        0.75      1.71 o
  -9   1  14        0.68        1.08      1.71 o
  -8   1  14        0.10       -1.44      1.44 o
  -7   1  14        0.23       -1.45      1.56 o
  -6   1  14        1.38        0.95      1.54 o
  -5   1  14        0.11       -0.63      1.56 o
  -4   1  14        0.68       -0.61      1.83 o
  -3   1  14        4.11        3.87      1.98 o
  -2   1  14        1.22        2.87      1.93 o
  -1   1  14        0.06       -0.78      1.94 o
 -10   2  14        3.06        3.03      2.35 o
  -9   2  14        0.55        1.66      1.79 o
  -8   2  14        0.67        0.27      1.96 o
  -7   2  14        1.02        1.93      2.05 o
  -6   2  14        0.24        0.28      1.60 o
  -5   2  14        0.25        2.75      1.92 o
  -4   2  14        0.37       -0.73      1.85 o
  -3   2  14        0.02       -2.40      2.81 o
  -2   2  14        0.12        0.69      1.92 o
  -1   2  14        0.06       -0.34      1.93 o
 -10   3  14        0.11       -1.07      2.58 o
  -9   3  14        1.04       -0.55      2.26 o
  -8   3  14        0.25        1.95      2.29 o
  -7   3  14        1.74       -2.12      2.12 o
  -6   3  14        1.25        2.19      2.27 o
  -5   3  14        0.56        1.58      2.07 o
  -4   3  14        0.01       -1.79      1.83 o
  -3   3  14        2.06        1.88      2.07 o
  -2   3  14        4.94        6.53      2.07 o
  -9   4  14        0.08        2.87      3.03 o
  -8   4  14        0.15       -2.76      2.76 o
  -7   4  14        0.40       -2.67      2.67 o
  -6   4  14        0.45        1.78      2.86 o
  -5   4  14        2.69        0.11      2.35 o
  -4   4  14        0.03       -2.14      2.14 o
  -3   4  14        0.31        2.44      2.37 o
  -7   5  14        1.03       -4.37      4.37 o
  -6   5  14        2.94       -0.89      2.86 o
  -5   5  14        0.01        0.01      2.74 o
  -4   5  14        0.47        4.57      3.88 o
 
